# Supplementary material for: Molecular detection of Toxoplasma gondii in ready-to-eat salad mixes: multi-country survey using a validated and harmonised standard operating procedure, Europe, 2021 to 2022
Source: Euro Surveill. 2025 Jun 5;30(22):2400594. doi: 10.2807/1560-7917.ES.2025.30.22.2400594 (PMC12143121; doi:10.2807/1560-7917.ES.2025.30.22.2400594)
Supplement: Supplementary Material 2 [file 24-00594_LALLE_Supplement2.xlsx]

## Sheet: Descrition and statment
This supplementary material is hosted by Eurosurveillance as supporting information alongside the article “Molecular detection of Toxoplasma gondii in ready-to-eat salad mixes in Europe: results from a large multi-country survey using a validated and harmonised standard operating procedure”, on behalf of the authors, who remain responsible for the accuracy and appropriateness of the content. The …
The Supplemental Table S1 contains all the raw data (anonymized) of the RTE Salad Survey conducted in 10 European countries between October 2021 to September 2022

## Sheet: Definitions
Country abbreviations
Czech Republic	CZ
Denmark	DK
France	FR
Germany	DE
Italy	IT
Norway	NO
Poland	PL
Portugal	PT
Spain	ES
UK	UK
Category
Baby leaves	Mixes exclusively consisting of baby leaves (rocket, lambs lettuce spinach, baby lettuce etc.)
Cut salads	Mixes exclusively consisting of grown and cut salad types
Mostly baby leaves	Majority of mixture belongs to category baby leaves plus small amount of cut salads or herbs
Mostly cut salads	Majority of mixture belongs to category cut salads plus small amount of baby leaves or herbs
Other	Mix with similar proportions of baby leaves and cut salads

## Sheet: Czech Republic
Sample Number	Sampling Country	Category (Baby leaves OR Cut salads OR Other OR Mostly baby leaves OR Mostly cut salads)	Salad Composition	Organic (Y/N)	Country Origin (cultivation)	Packaging Country by barcode	Date of packaging	LOT OR Batch OR Time stamp	Replicates	Expiration date	Date of sampling	Date of sample processing (washing)	Date of DNA extraction	DNA extraction Kit (incl. Freeze-Thaw cycles)	DNA extraction Kit LOT number	Date of qPCR	qPCR Mastermix	qPCR Mastermix LOT number	DNA template dilution	529-RE CTmean	529-RE CT-SD	529-RE Result	529-RE positive replicates of 3 replicates	B1 CTmean	B1 CT-SD	B1 Result	B1 positive replicates of 3 replicates	IAC CTmean	IAC CT-SD	IAC Result	IAC positive replicates of 3 replicates	Final Result	Comment
CZ-001	Czech Republic	Mostly cut salads	Lambs lettuce, escarole, curly endive	N	Czech Republic	Czech Republic	Unknown	39/05	0	06.10.2021	05.10.2021	05.10.2021	16.11.2021	Dneasy® PowerSoil® Kit	160043168	16.11.2021	SensiFAST™ Probe Lo-ROX Kit	SF590-B093390	undiluted	0	NA	negative	0	0	NA	negative	0	30.64	0.127279	positive	3	negative
CZ-002	Czech Republic	Mostly cut salads	Lambs lettuce, escarole, curly endive	N	Czech Republic	Czech Republic	Unknown	39/05	1	06.10.2021	05.10.2021	05.10.2021	16.11.2021	Dneasy® PowerSoil® Kit	160043168	16.11.2021	SensiFAST™ Probe Lo-ROX Kit	SF590-B093390	undiluted	0	NA	negative	0	0	NA	negative	0	30.55	0.0282843	positive	3	negative
CZ-003	Czech Republic	Other	Rocket	N	Italy	Italy	Unknown	39/05 857157	0	Unknown	05.10.2021	05.10.2021	16.11.2021	Dneasy® PowerSoil® Kit	160043168	16.11.2021	SensiFAST™ Probe Lo-ROX Kit	SF590-B093390	undiluted	0	NA	negative	0	0	NA	negative	0	30.77	0.141421	positive	3	negative
CZ-004	Czech Republic	Other	Rocket	N	Italy	Italy	Unknown	39/04 856890	0	Unknown	05.10.2021	05.10.2021	16.11.2021	Dneasy® PowerSoil® Kit	160043168	16.11.2021	SensiFAST™ Probe Lo-ROX Kit	SF590-B093390	undiluted	0	NA	negative	0	0	NA	negative	0	30.72	0.254558	positive	3	negative
CZ-005	Czech Republic	Baby leaves	Baby salad, baby spinat	N	Italy	Italy	Unknown	39/07 857903	0	Unknown	05.10.2021	05.10.2021	16.11.2021	Dneasy® PowerSoil® Kit	160043168	16.11.2021	SensiFAST™ Probe Lo-ROX Kit	SF590-B093390	undiluted	0	NA	negative	0	0	NA	negative	0	30.85	0.141421	positive	3	negative
CZ-006	Czech Republic	Baby leaves	Baby salad, baby spinat	N	Italy	Italy	Unknown	40/01 858216	0	Unknown	05.10.2021	05.10.2021	16.11.2021	Dneasy® PowerSoil® Kit	160043168	16.11.2021	SensiFAST™ Probe Lo-ROX Kit	SF590-B093390	undiluted	0	NA	negative	0	0	NA	negative	0	30.715	0.33234	positive	3	negative
CZ-007	Czech Republic	Mostly cut salads	Frisee, escarola, radicchio, lambs lettuce	N	Czech Republic	Czech Republic	Unknown	41/01	0	15.10.2021	12.10.2021	13.10.2021	16.11.2021	Dneasy® PowerSoil® Kit	160043168	16.11.2021	SensiFAST™ Probe Lo-ROX Kit	SF590-B093390	undiluted	0	NA	negative	0	0	NA	negative	0	31.035	0.120208	positive	3	negative
CZ-008	Czech Republic	Mostly cut salads	Frisee, escarola, radicchio, lambs lettuce	N	Czech Republic	Czech Republic	Unknown	41/01	1	15.10.2021	12.10.2021	13.10.2021	16.11.2021	Dneasy® PowerSoil® Kit	160043168	16.11.2021	SensiFAST™ Probe Lo-ROX Kit	SF590-B093390	undiluted	0	NA	negative	0	0	NA	negative	0	30.69	0.353553	positive	3	negative
CZ-009	Czech Republic	Other	Frisee, endivie, radicchio, rocket, red and green baby salad, lambs lettuce	N	Italy	Italy	Unknown	40-05	0	15.10.2021	12.10.2021	13.10.2021	16.11.2021	Dneasy® PowerSoil® Kit	160043168	16.11.2021	SensiFAST™ Probe Lo-ROX Kit	SF590-B093390	undiluted	0	NA	negative	0	0	NA	negative	0	30.6633	0.347898	positive	3	negative
CZ-010	Czech Republic	Other	Frisee, endivie, radicchio, rocket, red and green baby salad, lambs lettuce	N	Italy	Italy	Unknown	40-05	1	15.10.2021	12.10.2021	13.10.2021	16.11.2021	Dneasy® PowerSoil® Kit	160043168	16.11.2021	SensiFAST™ Probe Lo-ROX Kit	SF590-B093390	undiluted	0	NA	negative	0	0	NA	negative	0	31.1533	0.3177	positive	3	negative
CZ-011	Czech Republic	Baby leaves	Baby salad, baby spinach	N	Italy	Italy	Unknown	41/02 860045	0	Unknown	12.10.2021	13.10.2021	16.11.2021	Dneasy® PowerSoil® Kit	160043168	16.11.2021	SensiFAST™ Probe Lo-ROX Kit	SF590-B093390	undiluted	0	NA	negative	0	0	NA	negative	0	30.9	0.113578	positive	3	negative
CZ-012	Czech Republic	Baby leaves	baby salad, baby spinach	N	Italy	Italy	Unknown	41/02 860045	1	Unknown	12.10.2021	13.10.2021	16.11.2021	Dneasy® PowerSoil® Kit	160043168	16.11.2021	SensiFAST™ Probe Lo-ROX Kit	SF590-B093390	undiluted	0	NA	negative	0	0	NA	negative	0	30.75	0.164621	positive	3	negative
CZ-013	Czech Republic	Other	Not stated	N	Italy	Italy	Unknown	40-04	0	Unknown	12.10.2021	13.10.2021	16.11.2021	Dneasy® PowerSoil® Kit	160043168	16.11.2021	SensiFAST™ Probe Lo-ROX Kit	SF590-B093390	undiluted	0	NA	negative	0	0	NA	negative	0	30.6233	0.255799	positive	3	negative
CZ-014	Czech Republic	Other	Not stated	N	Italy	Italy	Unknown	40-04	1	Unknown	12.10.2021	13.10.2021	16.11.2021	Dneasy® PowerSoil® Kit	160043168	16.11.2021	SensiFAST™ Probe Lo-ROX Kit	SF590-B093390	undiluted	0	NA	negative	0	0	NA	negative	0	30.7233	0.0602771	positive	3	negative
CZ-015	Czech Republic	Other	Lambs lettuce	N	Italy	Italy	Unknown	40-05 860059	0	Unknown	12.10.2021	13.10.2021	16.11.2021	Dneasy® PowerSoil® Kit	160043168	16.11.2021	SensiFAST™ Probe Lo-ROX Kit	SF590-B093390	undiluted	0	NA	negative	0	0	NA	negative	0	30.6167	0.0305505	positive	3	negative
CZ-016	Czech Republic	Other	Lambs lettuce	N	Italy	Italy	Unknown	40-05 860059	1	Unknown	12.10.2021	13.10.2021	16.11.2021	Dneasy® PowerSoil® Kit	160043168	16.11.2021	SensiFAST™ Probe Lo-ROX Kit	SF590-B093390	undiluted	0	NA	negative	0	0	NA	negative	0	30.6033	0.147422	positive	3	negative
CZ-017	Czech Republic	Other	Spinach	N	Poland	Poland	Unknown	41060120213	0	22.10.2021	19.10.2021	20.10.2021	16.11.2021	Dneasy® PowerSoil® Kit	160043168	16.11.2021	SensiFAST™ Probe Lo-ROX Kit	SF590-B093390	undiluted	0	NA	negative	0	0	NA	negative	0	30.07	0.192873	positive	3	negative
CZ-018	Czech Republic	Other	Lambs lettuce	N	Italy	Poland	Unknown	41051326213	0	22.10.2021	19.10.2021	20.10.2021	16.11.2021	Dneasy® PowerSoil® Kit	160043168	16.11.2021	SensiFAST™ Probe Lo-ROX Kit	SF590-B093390	undiluted	0	NA	negative	0	0	NA	negative	0	30.49	0.196977	positive	3	negative
CZ-019	Czech Republic	Other	Lambs lettuce	N	Italy	Poland	Unknown	41051322213	1	22.10.2021	19.10.2021	20.10.2021	16.11.2021	Dneasy® PowerSoil® Kit	160043168	16.11.2021	SensiFAST™ Probe Lo-ROX Kit	SF590-B093390	undiluted	0	NA	negative	0	0	NA	negative	0	30.4433	0.336204	positive	3	negative
CZ-020	Czech Republic	Other	Rocket	N	Italy	Poland	Unknown	41061905213	0	22.10.2021	19.10.2021	20.10.2021	16.11.2021	Dneasy® PowerSoil® Kit	160043168	16.11.2021	SensiFAST™ Probe Lo-ROX Kit	SF590-B093390	undiluted	0	NA	negative	0	0	NA	negative	0	30.6233	0.125831	positive	3	negative
CZ-021	Czech Republic	Other	Rocket	N	Italy	Poland	Unknown	41061906213	0	22.10.2021	19.10.2021	20.10.2021	16.11.2021	Dneasy® PowerSoil® Kit	160043168	16.11.2021	SensiFAST™ Probe Lo-ROX Kit	SF590-B093390	undiluted	0	NA	negative	0	0	NA	negative	0	30.4067	0.270617	positive	3	negative
CZ-022	Czech Republic	Mostly cut salads	Frisee, escarola, radicchio, lambs lettuce	N	Czech Republic	Czech Republic	Unknown	42/05	0	26.10.2021	26.10.2021	26.10.2021	16.11.2021	Dneasy® PowerSoil® Kit	160043168	16.11.2021	SensiFAST™ Probe Lo-ROX Kit	SF590-B093390	undiluted	0	NA	negative	0	0	NA	negative	0	30.74	0.17088	positive	3	negative
CZ-023	Czech Republic	Mostly cut salads	Frisee, escarola, radicchio, lambs lettuce	N	Czech Republic	Czech Republic	Unknown	42/05	1	26.10.2021	26.10.2021	26.10.2021	16.11.2021	Dneasy® PowerSoil® Kit	160043168	16.11.2021	SensiFAST™ Probe Lo-ROX Kit	SF590-B093390	undiluted	0	NA	negative	0	0	NA	negative	0	30.6667	0.134288	positive	3	negative
CZ-024	Czech Republic	Cut salads	Frisee, romaine lettuce, escarola, radicchio	N	EU	Czech Republic	Unknown	LOT 0542	0	28.10.2021	26.10.2021	26.10.2021	16.11.2021	Dneasy® PowerSoil® Kit	160043168	16.11.2021	SensiFAST™ Probe Lo-ROX Kit	SF590-B093390	undiluted	0	NA	negative	0	0	NA	negative	0	30.5933	0.119304	positive	3	negative
CZ-025	Czech Republic	Cut salads	Frisee, romaine lettuce, escarola, radicchio	N	EU	Czech Republic	Unknown	LOT 0542	1	28.10.2021	26.10.2021	26.10.2021	30.11.2021	Dneasy® PowerSoil® Kit	166010199	30.11.2021	SensiFAST™ Probe Lo-ROX Kit	SF590-B093390	undiluted	0	NA	negative	0	0	NA	negative	0	32.65	0.113578	positive	3	negative
CZ-026	Czech Republic	Other	Rocket	N	EU	Czech Republic	Unknown	442	0	27.10.2021	26.10.2021	26.10.2021	30.11.2021	Dneasy® PowerSoil® Kit	166010199	30.11.2021	SensiFAST™ Probe Lo-ROX Kit	SF590-B093390	undiluted	0	NA	negative	0	0	NA	negative	0	32.61	0	positive	3	negative
CZ-027	Czech Republic	Other	Rocket	N	EU	Czech Republic	Unknown	442	1	27.10.2021	26.10.2021	26.10.2021	30.11.2021	Dneasy® PowerSoil® Kit	166010199	30.11.2021	SensiFAST™ Probe Lo-ROX Kit	SF590-B093390	undiluted	0	NA	negative	0	0	NA	negative	0	32.5467	0.17	positive	3	negative
CZ-028	Czech Republic	Other	Lambs lettuce	N	EU	Czech Republic	Unknown	442	0	27.10.2021	26.10.2021	26.10.2021	30.11.2021	Dneasy® PowerSoil® Kit	166010199	30.11.2021	SensiFAST™ Probe Lo-ROX Kit	SF590-B093390	undiluted	0	NA	negative	0	0	NA	negative	0	32.54	0.121655	positive	3	negative
CZ-029	Czech Republic	Other	Lambs lettuce	N	EU	Czech Republic	Unknown	442	1	27.10.2021	26.10.2021	26.10.2021	30.11.2021	Dneasy® PowerSoil® Kit	166010199	30.11.2021	SensiFAST™ Probe Lo-ROX Kit	SF590-B093390	undiluted	0	NA	negative	0	0	NA	negative	0	32.71	0.052915	positive	3	negative
CZ-030	Czech Republic	Mostly cut salads	Lambs lettuce, frisee, radicchio	N	EU	Czech Republic	Unknown	642	0	28.10.2021	26.10.2021	26.10.2021	30.11.2021	Dneasy® PowerSoil® Kit	166010199	30.11.2021	SensiFAST™ Probe Lo-ROX Kit	SF590-B093390	undiluted	0	NA	negative	0	0	NA	negative	0	32.71	0.0781025	positive	3	negative
CZ-031	Czech Republic	Mostly cut salads	Lambs lettuce, frisee, radicchio	N	EU	Czech Republic	Unknown	642	1	28.10.2021	26.10.2021	26.10.2021	30.11.2021	Dneasy® PowerSoil® Kit	166010199	30.11.2021	SensiFAST™ Probe Lo-ROX Kit	SF590-B093390	undiluted	0	NA	negative	0	0	NA	negative	0	32.7267	0.217332	positive	3	negative
CZ-032	Czech Republic	Other	Lambs lettuce	N	Italy	Italy	Unknown	42/07 863812	0	Unknown	26.10.2021	26.10.2021	30.11.2021	Dneasy® PowerSoil® Kit	166010199	30.11.2021	SensiFAST™ Probe Lo-ROX Kit	SF590-B093390	undiluted	0	NA	negative	0	0	NA	negative	0	32.7167	0.0929157	positive	3	negative
CZ-033	Czech Republic	Other	Lambs lettuce	N	Italy	Italy	Unknown	42/07 863812	1	Unknown	26.10.2021	26.10.2021	30.11.2021	Dneasy® PowerSoil® Kit	166010199	30.11.2021	SensiFAST™ Probe Lo-ROX Kit	SF590-B093390	undiluted	0	NA	negative	0	0	NA	negative	0	32.6133	0.070946	positive	3	negative
CZ-034	Czech Republic	Baby leaves	Baby salad, baby spinat	N	Italy	Italy	Unknown	43/01 864188	0	Unknown	26.10.2021	26.10.2021	30.11.2021	Dneasy® PowerSoil® Kit	166010199	30.11.2021	SensiFAST™ Probe Lo-ROX Kit	SF590-B093390	undiluted	0	NA	negative	0	0	NA	negative	0	32.7533	0.0929157	positive	3	negative
CZ-035	Czech Republic	Baby leaves	Baby salad, baby spinat	N	Italy	Italy	Unknown	43/01 864188	1	Unknown	26.10.2021	26.10.2021	30.11.2021	Dneasy® PowerSoil® Kit	166010199	30.11.2021	SensiFAST™ Probe Lo-ROX Kit	SF590-B093390	undiluted	0	NA	negative	0	0	NA	negative	0	32.63	0.0360555	positive	3	negative
CZ-036	Czech Republic	Other	Rocket	N	Italy	Italy	Unknown	43/01 864161	0	Unknown	26.10.2021	26.10.2021	30.11.2021	Dneasy® PowerSoil® Kit	166010199	30.11.2021	SensiFAST™ Probe Lo-ROX Kit	SF590-B093390	undiluted	0	NA	negative	0	0	NA	negative	0	32.6333	0.051316	positive	3	negative
CZ-037	Czech Republic	Other	Rocket	N	Italy	Italy	Unknown	43/01 864161	1	Unknown	26.10.2021	26.10.2021	30.11.2021	Dneasy® PowerSoil® Kit	166010199	30.11.2021	SensiFAST™ Probe Lo-ROX Kit	SF590-B093390	undiluted	0	NA	negative	0	0	NA	negative	0	32.57	0.163707	positive	3	negative
CZ-038	Czech Republic	Other	Frisee, endivie, radicchio, rocket, red and green baby salad, lambs lettuce	N	Italy	Italy	Unknown	L 43-06	0	06.11.2021	02.11.2021	03.11.2021	30.11.2021	Dneasy® PowerSoil® Kit	166010199	30.11.2021	SensiFAST™ Probe Lo-ROX Kit	SF590-B093390	undiluted	0	NA	negative	0	0	NA	negative	0	32.6533	0.205508	positive	3	negative
CZ-039	Czech Republic	Other	Frisee, endivie, radicchio, rocket, red and green baby salad, lambs lettuce	N	Italy	Italy	Unknown	L 43-06	1	06.11.2021	02.11.2021	03.11.2021	30.11.2021	Dneasy® PowerSoil® Kit	166010199	30.11.2021	SensiFAST™ Probe Lo-ROX Kit	SF590-B093390	undiluted	0	NA	negative	0	0	NA	negative	0	32.7167	0.085049	positive	3	negative
CZ-040	Czech Republic	Other	Lambs lettuce	N	Italy	Poland	Unknown	43051029213	0	05.11.2021	02.11.2021	03.11.2021	30.11.2021	Dneasy® PowerSoil® Kit	166010199	30.11.2021	SensiFAST™ Probe Lo-ROX Kit	SF590-B093390	undiluted	0	NA	negative	0	0	NA	negative	0	32.7933	0.0950438	positive	3	negative
CZ-041	Czech Republic	Other	Lambs lettuce	N	Italy	Poland	Unknown	43051029213	1	05.11.2021	02.11.2021	03.11.2021	30.11.2021	Dneasy® PowerSoil® Kit	166010199	30.11.2021	SensiFAST™ Probe Lo-ROX Kit	SF590-B093390	undiluted	0	NA	negative	0	0	NA	negative	0	32.5833	0.205508	positive	3	negative
CZ-042	Czech Republic	Cut salads	Endivie, iceberg, frisee, radicchio	N	Hungary	Hungary	Unknown	43612402113	0	05.11.2021	02.11.2021	03.11.2021	30.11.2021	Dneasy® PowerSoil® Kit	166010199	30.11.2021	SensiFAST™ Probe Lo-ROX Kit	SF590-B093390	undiluted	0	NA	negative	0	0	NA	negative	0	32.5333	0.0503322	positive	3	negative
CZ-043	Czech Republic	Cut salads	Endivie, iceberg, frisee, radicchio	N	Hungary	Hungary	Unknown	43612402113	1	05.11.2021	02.11.2021	03.11.2021	30.11.2021	Dneasy® PowerSoil® Kit	166010199	30.11.2021	SensiFAST™ Probe Lo-ROX Kit	SF590-B093390	undiluted	0	NA	negative	0	0	NA	negative	0	32.45	0.25632	positive	3	negative
CZ-044	Czech Republic	Mostly cut salads	Frisee, escarola, radicchio, lambs lettuce	N	Czech Republic	Czech Republic	Unknown	743	0	06.11.2021	02.11.2021	03.11.2021	30.11.2021	Dneasy® PowerSoil® Kit	166010199	30.11.2021	SensiFAST™ Probe Lo-ROX Kit	SF590-B093390	undiluted	0	NA	negative	0	0	NA	negative	0	32.7167	0.0737111	positive	3	negative
CZ-045	Czech Republic	Mostly cut salads	Frisee, escarola, radicchio, lambs lettuce	N	Czech Republic	Czech Republic	Unknown	743	1	06.11.2021	02.11.2021	03.11.2021	30.11.2021	Dneasy® PowerSoil® Kit	166010199	30.11.2021	SensiFAST™ Probe Lo-ROX Kit	SF590-B093390	undiluted	0	NA	negative	0	0	NA	negative	0	32.6367	0.0493288	positive	3	negative
CZ-046	Czech Republic	Mostly cut salads	Frisee, escarola, radicchio, lambs lettuce	N	Czech Republic	Czech Republic	Unknown	45/01	0	12.11.2021	08.11.2021	10.11.2021	30.11.2021	Dneasy® PowerSoil® Kit	166010199	30.11.2021	SensiFAST™ Probe Lo-ROX Kit	SF590-B093390	undiluted	0	NA	negative	0	0	NA	negative	0	32.66	0.157162	positive	3	negative
CZ-047	Czech Republic	Mostly cut salads	Frisee, escarola, radicchio, lambs lettuce	N	Czech Republic	Czech Republic	Unknown	45/01	1	12.11.2021	08.11.2021	10.11.2021	14.12.2021	Dneasy® PowerSoil® Kit	166010199	14.12.2021	SensiFAST™ Probe Lo-ROX Kit	SF590-B093390	undiluted	0	NA	negative	0	0	NA	negative	0	32.6867	0.142244	positive	3	negative
CZ-048	Czech Republic	Mostly cut salads	lambs lettuce, escarole, curly endive	N	Czech Republic	Czech Republic	Unknown	45/01	0	13.11.2021	08.11.2021	10.11.2021	14.12.2021	Dneasy® PowerSoil® Kit	166010199	14.12.2021	SensiFAST™ Probe Lo-ROX Kit	SF590-B093390	undiluted	0	NA	negative	0	0	NA	negative	0	32.73	0.175784	positive	3	negative
CZ-049	Czech Republic	Mostly cut salads	lambs lettuce, escarole, curly endive	N	Czech Republic	Czech Republic	Unknown	45/01	1	13.11.2021	08.11.2021	10.11.2021	14.12.2021	Dneasy® PowerSoil® Kit	166010199	14.12.2021	SensiFAST™ Probe Lo-ROX Kit	SF590-B093390	undiluted	0	NA	negative	0	0	NA	negative	0	30.8233	0.185831	positive	3	negative
CZ-050	Czech Republic	Other	Frisee, endivie, radicchio, rocket, red and green baby salad, lambs lettuce	N	Italy	Italy	Unknown	L 44-06	0	14.11.2021	08.11.2021	10.11.2021	14.12.2021	Dneasy® PowerSoil® Kit	166010199	14.12.2021	SensiFAST™ Probe Lo-ROX Kit	SF590-B093390	undiluted	0	NA	negative	0	0	NA	negative	0	31.0367	0.253837	positive	3	negative
CZ-051	Czech Republic	Baby leaves	Baby green lettuce, baby red lettuce, rocket, baby spinach	N	EU	EU	Unknown	L121309	0	15.11.2021	08.11.2021	10.11.2021	14.12.2021	Dneasy® PowerSoil® Kit	166010199	14.12.2021	SensiFAST™ Probe Lo-ROX Kit	SF590-B093390	undiluted	0	NA	negative	0	0	NA	negative	0	31.0567	0.431316	positive	3	negative
CZ-052	Czech Republic	Baby leaves	Baby green lettuce, baby red lettuce, rocket, baby spinach	N	EU	EU	Unknown	L121307	0	13.11.2021	08.11.2021	10.11.2021	14.12.2021	Dneasy® PowerSoil® Kit	166010199	14.12.2021	SensiFAST™ Probe Lo-ROX Kit	SF590-B093390	undiluted	0	NA	negative	0	0	NA	negative	0	31.04	0.106927	positive	3	negative
CZ-053	Czech Republic	Baby leaves	baby salad, baby spinat	N	Italy	Italy	Unknown	45/02 868205	0	Unknown	08.11.2021	10.11.2021	14.12.2021	Dneasy® PowerSoil® Kit	166010199	14.12.2021	SensiFAST™ Probe Lo-ROX Kit	SF590-B093390	undiluted	0	NA	negative	0	0	NA	negative	0	30.9467	0.415251	positive	3	negative
CZ-054	Czech Republic	Baby leaves	baby salad, baby spinat	N	Italy	Italy	Unknown	45/02 868205	1	Unknown	08.11.2021	10.11.2021	14.12.2021	Dneasy® PowerSoil® Kit	166010199	14.12.2021	SensiFAST™ Probe Lo-ROX Kit	SF590-B093390	undiluted	0	NA	negative	0	0	NA	negative	0	30.9633	0.150444	positive	3	negative
CZ-055	Czech Republic	Other	Not stated	N	Italy	Italy	Unknown	44-05	0	Unknown	08.11.2021	10.11.2021	14.12.2021	Dneasy® PowerSoil® Kit	166010199	14.12.2021	SensiFAST™ Probe Lo-ROX Kit	SF590-B093390	undiluted	0	NA	negative	0	0	NA	negative	0	30.9667	0.179258	positive	3	negative
CZ-056	Czech Republic	Other	Not stated	N	Italy	Italy	Unknown	44-05	1	Unknown	08.11.2021	10.11.2021	14.12.2021	Dneasy® PowerSoil® Kit	166010199	14.12.2021	SensiFAST™ Probe Lo-ROX Kit	SF590-B093390	undiluted	0	NA	negative	0	0	NA	negative	0	30.8233	0.106927	positive	3	negative
CZ-057	Czech Republic	Baby leaves	Rocket, chard, beet greens	N	EU	EU	Unknown	L121314	0	20.11.2021	16.11.2021	17.11.2021	14.12.2021	Dneasy® PowerSoil® Kit	166010199	14.12.2021	SensiFAST™ Probe Lo-ROX Kit	SF590-B093390	undiluted	0	NA	negative	0	0	NA	negative	0	31.3	0.676683	positive	3	negative
CZ-058	Czech Republic	Baby leaves	Baby green lettuce, baby red lettuce, rocket, baby spinach	N	EU	EU	Unknown	L121316	0	22.11.2021	16.11.2021	17.11.2021	14.12.2021	Dneasy® PowerSoil® Kit	166010199	14.12.2021	SensiFAST™ Probe Lo-ROX Kit	SF590-B093390	undiluted	0	NA	negative	0	0	NA	negative	0	32.05	1.48445	positive	3	negative
CZ-059	Czech Republic	Baby leaves	Baby green lettuce, baby red lettuce, rocket, baby spinach	N	EU	EU	Unknown	L121314	0	20.11.2021	16.11.2021	17.11.2021	14.12.2021	Dneasy® PowerSoil® Kit	166010199	14.12.2021	SensiFAST™ Probe Lo-ROX Kit	SF590-B093390	undiluted	0	NA	negative	0	0	NA	negative	0	32.1	1.39753	positive	3	negative
CZ-060	Czech Republic	Other	Frisee, endivie, radicchio, rocket, red and green baby salad, lambs lettuce	N	Italy	Italy	Unknown	L 45-06	0	20.11.2021	16.11.2021	17.11.2021	14.12.2021	Dneasy® PowerSoil® Kit	166010199	14.12.2021	SensiFAST™ Probe Lo-ROX Kit	SF590-B093390	undiluted	0	NA	negative	0	0	NA	negative	0	31.41	0.815598	positive	3	negative
CZ-061	Czech Republic	Other	Frisee, endivie, radicchio, rocket, red and green baby salad, lambs lettuce	N	Italy	Italy	Unknown	L 46-01	0	22.11.2021	16.11.2021	17.11.2021	14.12.2021	Dneasy® PowerSoil® Kit	166010199	14.12.2021	SensiFAST™ Probe Lo-ROX Kit	SF590-B093390	undiluted	0	NA	negative	0	0	NA	negative	0	31.32	0.557494	positive	3	negative
CZ-062	Czech Republic	Other	Frisee, endivie, radicchio, rocket, red and green baby salad, lambs lettuce	N	Italy	Italy	Unknown	L 45-05	0	19.11.2021	16.11.2021	17.11.2021	14.12.2021	Dneasy® PowerSoil® Kit	166010199	14.12.2021	SensiFAST™ Probe Lo-ROX Kit	SF590-B093390	undiluted	0	NA	negative	0	0	NA	negative	0	31.4667	0.614356	positive	3	negative
CZ-063	Czech Republic	Mostly cut salads	Frisee, endivie, radicchio, lambs lettuce	N	EU	EU	Unknown	245	0	18.11.2021	16.11.2021	17.11.2021	14.12.2021	Dneasy® PowerSoil® Kit	166010199	14.12.2021	SensiFAST™ Probe Lo-ROX Kit	SF590-B093390	undiluted	0	NA	negative	0	0	NA	negative	0	31.66	0.792654	positive	3	negative
CZ-064	Czech Republic	Mostly cut salads	Frisee, endivie, radicchio, lambs lettuce	N	EU	EU	Unknown	245	1	18.11.2021	16.11.2021	17.11.2021	14.12.2021	Dneasy® PowerSoil® Kit	166010199	14.12.2021	SensiFAST™ Probe Lo-ROX Kit	SF590-B093390	undiluted	0	NA	negative	0	0	NA	negative	0	30.9567	0.3188	positive	3	negative
CZ-065	Czech Republic	Mostly cut salads	Frisee, escarola, radicchio, lambs lettuce	N	Czech Republic	Czech Republic	Unknown	346	0	23.11.2021	16.11.2021	17.11.2021	14.12.2021	Dneasy® PowerSoil® Kit	166010199	14.12.2021	SensiFAST™ Probe Lo-ROX Kit	SF590-B093390	undiluted	0	NA	negative	0	0	NA	negative	0	31.28	1.28035	positive	3	negative
CZ-066	Czech Republic	Mostly cut salads	Frisee, escarola, radicchio, lambs lettuce	N	Czech Republic	Czech Republic	Unknown	545	0	18.11.2021	16.11.2021	17.11.2021	14.12.2021	Dneasy® PowerSoil® Kit	166010199	14.12.2021	SensiFAST™ Probe Lo-ROX Kit	SF590-B093390	undiluted	0	NA	negative	0	0	NA	negative	0	31.8967	1.40322	positive	3	negative
CZ-067	Czech Republic	Baby leaves	Baby green lettuce, baby red lettuce, rocket, baby spinach	N	EU	EU	Unknown	L121321	0	27.11.2021	23.11.2021	24.11.2021	14.12.2021	Dneasy® PowerSoil® Kit	166010199	14.12.2021	SensiFAST™ Probe Lo-ROX Kit	SF590-B093390	undiluted	0	NA	negative	0	0	NA	negative	0	30.77	0	positive	2	negative
CZ-068	Czech Republic	Baby leaves	Baby green lettuce, baby red lettuce, rocket, baby spinach	N	EU	EU	Unknown	L121320	0	26.11.2021	23.11.2021	24.11.2021	14.12.2021	Dneasy® PowerSoil® Kit	166010199	14.12.2021	SensiFAST™ Probe Lo-ROX Kit	SF590-B093390	undiluted	0	NA	negative	0	0	NA	negative	0	30.885	0.162635	positive	2	negative
CZ-069	Czech Republic	Baby leaves	Rocket, baby salad, bull's blood, mizuna, tatsoi, red chard	N	Italy	Italy	Unknown	LOT: 46-06	0	Unknown	23.11.2021	24.11.2021	14.12.2021	Dneasy® PowerSoil® Kit	166010199	14.12.2021	SensiFAST™ Probe Lo-ROX Kit	SF590-B093390	undiluted	0	NA	negative	0	0	NA	negative	0	30.725	0.0494975	positive	2	negative
CZ-070	Czech Republic	Baby leaves	Rocket, baby salad, bull's blood, mizuna, tatsoi, red chard	N	Italy	Italy	Unknown	LOT: 46-03	0	Unknown	23.11.2021	24.11.2021	10.02.2022	Dneasy® PowerSoil® Kit	166010199	11.02.2022	SensiFAST™ Probe Lo-ROX Kit	SF590-B093390	undiluted	0	NA	negative	0	0	NA	negative	0	30.895	0.0777817	positive	2	negative
CZ-071	Czech Republic	Other	Frisee, endivie, radicchio, rocket, red and green baby salad, lambs lettuce	N	Italy	Italy	Unknown	L 46-03 gF-d 13:59	0	24.11.2021	23.11.2021	24.11.2021	10.02.2022	Dneasy® PowerSoil® Kit	166010199	11.02.2022	SensiFAST™ Probe Lo-ROX Kit	SF590-B093390	undiluted	0	NA	negative	0	0	NA	negative	0	31.8033	1.53011	positive	3	negative
CZ-072	Czech Republic	Other	Frisee, endivie, radicchio, rocket, red and green baby salad, lambs lettuce	N	Italy	Italy	Unknown	L 46-03 gF-d 13:58	0	24.11.2021	23.11.2021	24.11.2021	10.02.2022	Dneasy® PowerSoil® Pro Kit	169048450	11.02.2022	SensiFAST™ Probe Lo-ROX Kit	SF591-B102180	undiluted	0	NA	negative	0	0	NA	negative	0	31.4233	0.208407	positive	3	negative
CZ-073	Czech Republic	Other	Frisee, endivie, radicchio, rocket, red and green baby salad, lambs lettuce	N	Italy	Italy	Unknown	L 46-04 gF-d 15:19	0	25.11.2021	23.11.2021	24.11.2021	10.02.2022	Dneasy® PowerSoil® Pro Kit	169048450	11.02.2022	SensiFAST™ Probe Lo-ROX Kit	SF591-B102180	undiluted	0	NA	negative	0	0	NA	negative	0	31.38	0.212838	positive	3	negative
CZ-074	Czech Republic	Other	Frisee, endivie, radicchio, rocket, red and green baby salad, lambs lettuce	N	Italy	Italy	Unknown	L 46-04 gF-d 15:18	0	25.11.2021	23.11.2021	24.11.2021	10.02.2022	Dneasy® PowerSoil® Pro Kit	169048450	11.02.2022	SensiFAST™ Probe Lo-ROX Kit	SF591-B102180	undiluted	0	NA	negative	0	0	NA	negative	0	31.34	0.222336	positive	3	negative
CZ-075	Czech Republic	Mostly cut salads	Frisee, endivie, radicchio, lambs lettuce	N	EU	EU	Unknown	LOT 0146	0	24.11.2021	23.11.2021	24.11.2021	10.02.2022	Dneasy® PowerSoil® Pro Kit	169048450	11.02.2022	SensiFAST™ Probe Lo-ROX Kit	SF591-B102180	undiluted	0	NA	negative	0	0	NA	negative	0	31.3767	0.18037	positive	3	negative
CZ-076	Czech Republic	Mostly cut salads	Frisee, endivie, radicchio, lambs lettuce	N	EU	EU	Unknown	LOT 0646	0	29.11.2021	23.11.2021	24.11.2021	10.02.2022	Dneasy® PowerSoil® Pro Kit	169048450	11.02.2022	SensiFAST™ Probe Lo-ROX Kit	SF591-B102180	undiluted	0	NA	negative	0	0	NA	negative	0	31.46	0.0953939	positive	3	negative
CZ-077	Czech Republic	Mostly cut salads	Frisee, escarola, radicchio, lambs lettuce	N	Czech Republic	Czech Republic	Unknown	548	0	09.12.2021	06.12.2021	07.12.2021	10.02.2022	Dneasy® PowerSoil® Pro Kit	169048450	11.02.2022	SensiFAST™ Probe Lo-ROX Kit	SF591-B102180	undiluted	0	NA	negative	0	0	NA	negative	0	31.6	0.160935	positive	3	negative
CZ-078	Czech Republic	Mostly cut salads	Frisee, escarola, radicchio, lambs lettuce	N	Czech Republic	Czech Republic	Unknown	748	0	11.12.2021	06.12.2021	07.12.2021	10.02.2022	Dneasy® PowerSoil® Pro Kit	169048450	11.02.2022	SensiFAST™ Probe Lo-ROX Kit	SF591-B102180	undiluted	0	NA	negative	0	0	NA	negative	0	31.5267	0.260832	positive	3	negative
CZ-079	Czech Republic	Baby leaves	Baby green lettuce, baby red lettuce, rocket, baby spinach	N	EU	EU	Unknown	L121335	0	11.12.2021	06.12.2021	07.12.2021	10.02.2022	Dneasy® PowerSoil® Pro Kit	169048450	11.02.2022	SensiFAST™ Probe Lo-ROX Kit	SF591-B102180	undiluted	0	NA	negative	0	0	NA	negative	0	31.1267	0.288848	positive	3	negative
CZ-080	Czech Republic	Baby leaves	Baby green lettuce, baby red lettuce, rocket, baby spinach	N	EU	EU	Unknown	L121331	0	07.12.2021	06.12.2021	07.12.2021	10.02.2022	Dneasy® PowerSoil® Pro Kit	169048450	11.02.2022	SensiFAST™ Probe Lo-ROX Kit	SF591-B102180	undiluted	0	NA	negative	0	0	NA	negative	0	31.16	0.238118	positive	3	negative
CZ-081	Czech Republic	Baby leaves	Rocket, baby salad, bull's blood, mizuna, tatsoi, red chard	N	Italy	Italy	Unknown	LOT: 47-05	0	Unknown	06.12.2021	07.12.2021	10.02.2022	Dneasy® PowerSoil® Pro Kit	169048450	11.02.2022	SensiFAST™ Probe Lo-ROX Kit	SF591-B102180	undiluted	0	NA	negative	0	0	NA	negative	0	31.2933	0.165025	positive	3	negative
CZ-082	Czech Republic	Baby leaves	Rocket, baby salad, bull's blood, mizuna, tatsoi, red chard	N	Italy	Italy	Unknown	LOT: 48-02	0	Unknown	06.12.2021	07.12.2021	10.02.2022	Dneasy® PowerSoil® Pro Kit	169048450	11.02.2022	SensiFAST™ Probe Lo-ROX Kit	SF591-B102180	undiluted	0	NA	negative	0	0	NA	negative	0	31.5667	0.080829	positive	3	negative
CZ-083	Czech Republic	Mostly cut salads	Frisee, endivie, radicchio, lambs lettuce	N	EU	EU	Unknown	LOT 0548	0	12.12.2021	06.12.2021	07.12.2021	10.02.2022	Dneasy® PowerSoil® Pro Kit	169048450	11.02.2022	SensiFAST™ Probe Lo-ROX Kit	SF591-B102180	undiluted	0	NA	negative	0	0	NA	negative	0	31.41	0.194679	positive	3	negative
CZ-084	Czech Republic	Mostly cut salads	Frisee, endivie, radicchio, lambs lettuce	N	EU	EU	Unknown	LOT 0148	0	08.12.2021	06.12.2021	07.12.2021	10.02.2022	Dneasy® PowerSoil® Pro Kit	169048450	11.02.2022	SensiFAST™ Probe Lo-ROX Kit	SF591-B102180	undiluted	0	NA	negative	0	0	NA	negative	0	31.4167	0.0351188	positive	3	negative
CZ-085	Czech Republic	Baby leaves	Rocket, baby salad, bull's blood, mizuna, tatsoi, red chard	N	Italy	Italy	Unknown	L:144901935	0	Unknown	13.12.2021	14.12.2021	10.02.2022	Dneasy® PowerSoil® Pro Kit	169048450	11.02.2022	SensiFAST™ Probe Lo-ROX Kit	SF591-B102180	undiluted	0	NA	negative	0	0	NA	negative	0	31.5133	0.0208167	positive	3	negative
CZ-086	Czech Republic	Baby leaves	Rocket, baby salad, bull's blood, mizuna, tatsoi, red chard	N	Italy	Italy	Unknown	L:184910544	0	Unknown	13.12.2021	14.12.2021	10.02.2022	Dneasy® PowerSoil® Pro Kit	169048450	11.02.2022	SensiFAST™ Probe Lo-ROX Kit	SF591-B102180	undiluted	0	NA	negative	0	0	NA	negative	0	31.2467	0.204287	positive	3	negative
CZ-087	Czech Republic	Baby leaves	Baby green lettuce, baby red lettuce, rocket, baby spinach	N	EU	EU	Unknown	L121340	0	16.12.2021	13.12.2021	14.12.2021	10.02.2022	Dneasy® PowerSoil® Pro Kit	169048450	11.02.2022	SensiFAST™ Probe Lo-ROX Kit	SF591-B102180	undiluted	0	NA	negative	0	0	NA	negative	0	31.2267	0.0602771	positive	3	negative
CZ-088	Czech Republic	Baby leaves	Baby green lettuce, baby red lettuce, rocket, baby spinach	N	EU	EU	Unknown	L121340	1	16.12.2021	13.12.2021	14.12.2021	10.02.2022	Dneasy® PowerSoil® Pro Kit	169048450	11.02.2022	SensiFAST™ Probe Lo-ROX Kit	SF591-B102180	undiluted	0	NA	negative	0	0	NA	negative	0	31.2267	0.110151	positive	3	negative
CZ-089	Czech Republic	Mostly cut salads	Frisee, escarola, radicchio, lambs lettuce	N	Czech Republic	Czech Republic	Unknown	49/05	0	14.12.2021	13.12.2021	14.12.2021	10.02.2022	Dneasy® PowerSoil® Pro Kit	169048450	11.02.2022	SensiFAST™ Probe Lo-ROX Kit	SF591-B102180	undiluted	0	NA	negative	0	0	NA	negative	0	31.16	0.05	positive	3	negative
CZ-090	Czech Republic	Mostly cut salads	Frisee, escarola, radicchio, lambs lettuce	N	Czech Republic	Czech Republic	Unknown	49/05	1	14.12.2021	13.12.2021	14.12.2021	10.02.2022	Dneasy® PowerSoil® Pro Kit	169048450	11.02.2022	SensiFAST™ Probe Lo-ROX Kit	SF591-B102180	undiluted	0	NA	negative	0	0	NA	negative	0	31.22	0.0264575	positive	3	negative
CZ-091	Czech Republic	Mostly cut salads	Frisee, endivie, radicchio, lambs lettuce	N	EU	EU	Unknown	LOT 0748	0	14.12.2021	13.12.2021	14.12.2021	10.02.2022	Dneasy® PowerSoil® Pro Kit	169048450	11.02.2022	SensiFAST™ Probe Lo-ROX Kit	SF591-B102180	undiluted	0	NA	negative	0	0	NA	negative	0	31.3767	0.023094	positive	3	negative
CZ-092	Czech Republic	Mostly cut salads	Frisee, endivie, radicchio, lambs lettuce	N	EU	EU	Unknown	LOT 0748	1	14.12.2021	13.12.2021	14.12.2021	10.02.2022	Dneasy® PowerSoil® Pro Kit	169048450	11.02.2022	SensiFAST™ Probe Lo-ROX Kit	SF591-B102180	undiluted	0	NA	negative	0	0	NA	negative	0	31.2133	0.123423	positive	3	negative
CZ-093	Czech Republic	Mostly cut salads	Frisee, endivie, radicchio, lambs lettuce	N	EU	EU	Unknown	LOT 0752	0	11.01.2022	04.01.2022	05.01.2022	10.02.2022	Dneasy® PowerSoil® Pro Kit	169048450	11.02.2022	SensiFAST™ Probe Lo-ROX Kit	SF591-B102180	undiluted	0	NA	negative	0	0	NA	negative	0	31.4467	0.0568624	positive	3	negative
CZ-094	Czech Republic	Mostly cut salads	Frisee, escarola, radicchio, lambs lettuce	N	Czech Republic	Czech Republic	Unknown	LOT: 0101	0	09.01.2022	04.01.2022	05.01.2022	10.02.2022	Dneasy® PowerSoil® Pro Kit	169048450	11.02.2022	SensiFAST™ Probe Lo-ROX Kit	SF591-B102180	undiluted	0	NA	negative	0	0	NA	negative	0	31.42	0.111355	positive	3	negative
CZ-095	Czech Republic	Mostly cut salads	Endivie, radicchio, lambs lettuce, mangold	N	EU	EU	Unknown	L121364	0	09.01.2022	04.01.2022	05.01.2022	10.02.2022	Dneasy® PowerSoil® Pro Kit	169048450	11.02.2022	SensiFAST™ Probe Lo-ROX Kit	SF591-B102180	undiluted	0	NA	negative	0	0	NA	negative	0	31.3533	0.188768	positive	3	negative
CZ-096	Czech Republic	Baby leaves	Baby green lettuce, baby red lettuce, rocket, baby spinach	N	EU	EU	Unknown	L121364 17:44	0	10.01.2022	04.01.2022	05.01.2022	10.02.2022	Dneasy® PowerSoil® Pro Kit	169048450	11.02.2022	SensiFAST™ Probe Lo-ROX Kit	SF591-B102180	undiluted	0	NA	negative	0	0	NA	negative	0	31.53	0.0655744	positive	3	negative
CZ-097	Czech Republic	Baby leaves	Baby green lettuce, baby red lettuce, rocket, baby spinach	N	EU	EU	Unknown	L121364 17:22	0	09.01.2022	04.01.2022	05.01.2022	10.02.2022	Dneasy® PowerSoil® Pro Kit	169048450	11.02.2022	SensiFAST™ Probe Lo-ROX Kit	SF591-B102180	undiluted	0	NA	negative	0	0	NA	negative	0	31.5	0.06	positive	3	negative
CZ-098	Czech Republic	Cut salads	Endivie, escarola, radicchio	N	EU	EU	Unknown	L121364 14:13	0	09.01.2022	04.01.2022	05.01.2022	10.02.2022	Dneasy® PowerSoil® Pro Kit	169048450	11.02.2022	SensiFAST™ Probe Lo-ROX Kit	SF591-B102180	undiluted	0	NA	negative	0	0	NA	negative	0	31.4133	0.0173205	positive	3	negative
CZ-099	Czech Republic	Cut salads	Endivie, escarola, radicchio	N	EU	EU	Unknown	L121363 09:06	0	10.01.2022	04.01.2022	05.01.2022	10.02.2022	Dneasy® PowerSoil® Pro Kit	169048450	11.02.2022	SensiFAST™ Probe Lo-ROX Kit	SF591-B102180	undiluted	0	NA	negative	0	0	NA	negative	0	31.68	0.02	positive	3	negative
CZ-100	Czech Republic	Baby leaves	Rocket, baby salad, bull's blood, mizuna, tatsoi, red chard	N	Italy	Italy	Unknown	L:141521825	0	Unknown	10.01.2022	12.01.2022	10.02.2022	Dneasy® PowerSoil® Pro Kit	169048450	11.02.2022	SensiFAST™ Probe Lo-ROX Kit	SF591-B102180	undiluted	0	NA	negative	0	0	NA	negative	0	31.4633	0.0750555	positive	3	negative
CZ-101	Czech Republic	Baby leaves	Rocket, baby salad, bull's blood, mizuna, tatsoi, red chard	N	Italy	Italy	Unknown	L:141521746	0	Unknown	10.01.2022	12.01.2022	10.02.2022	Dneasy® PowerSoil® Pro Kit	169048450	11.02.2022	SensiFAST™ Probe Lo-ROX Kit	SF591-B102180	undiluted	0	NA	negative	0	0	NA	negative	0	31.44	0.0953939	positive	3	negative
CZ-102	Czech Republic	Cut salads	Endivie, escarola, radicchio	N	EU	EU	Unknown	L122005 15:17	0	15.01.2022	10.01.2022	12.01.2022	10.02.2022	Dneasy® PowerSoil® Pro Kit	169048450	11.02.2022	SensiFAST™ Probe Lo-ROX Kit	SF591-B102180	undiluted	0	NA	negative	0	0	NA	negative	0	31.5167	0.0971253	positive	3	negative
CZ-103	Czech Republic	Baby leaves	Baby green lettuce, baby red lettuce, rocket, baby spinach	N	EU	EU	Unknown	L121365 12:04	0	11.01.2022	10.01.2022	12.01.2022	10.02.2022	Dneasy® PowerSoil® Pro Kit	169048450	11.02.2022	SensiFAST™ Probe Lo-ROX Kit	SF591-B102180	undiluted	0	NA	negative	0	0	NA	negative	0	31.28	0.113578	positive	3	negative
CZ-104	Czech Republic	Mostly cut salads	Frisee, escarola, radicchio, lambs lettuce	N	Czech Republic	Czech Republic	Unknown	LOT: 0601	0	14.01.2022	10.01.2022	12.01.2022	10.02.2022	Dneasy® PowerSoil® Pro Kit	169048450	11.02.2022	SensiFAST™ Probe Lo-ROX Kit	SF591-B102180	undiluted	0	NA	negative	0	0	NA	negative	0	31.52	0.0916515	positive	3	negative
CZ-105	Czech Republic	Mostly cut salads	Frisee, escarola, radicchio, lambs lettuce	N	Czech Republic	Czech Republic	Unknown	LOT: 0701	0	15.01.2022	10.01.2022	12.01.2022	10.02.2022	Dneasy® PowerSoil® Pro Kit	169048450	11.02.2022	SensiFAST™ Probe Lo-ROX Kit	SF591-B102180	undiluted	0	NA	negative	0	0	NA	negative	0	31.6	0.164621	positive	3	negative
CZ-106	Czech Republic	Mostly cut salads	Endivie, radicchio, lambs lettuce, mangold	N	EU	EU	Unknown	L122004	0	14.01.2022	10.01.2022	12.01.2022	10.02.2022	Dneasy® PowerSoil® Pro Kit	169048450	11.02.2022	SensiFAST™ Probe Lo-ROX Kit	SF591-B102180	undiluted	0	NA	negative	0	0	NA	negative	0	31.4933	0.231805	positive	3	negative
CZ-107	Czech Republic	Baby leaves	Baby green lettuce, baby red lettuce, rocket, baby spinach	N	EU	EU	Unknown	L122003 14:17	0	13.01.2022	10.01.2022	12.01.2022	10.02.2022	Dneasy® PowerSoil® Pro Kit	169048450	11.02.2022	SensiFAST™ Probe Lo-ROX Kit	SF591-B102180	undiluted	0	NA	negative	0	0	NA	negative	0	31.52	0.175784	positive	3	negative
CZ-108	Czech Republic	Mostly cut salads	Frisee, endivie, radicchio, lambs lettuce	N	EU	EU	Unknown	LOT 0502	0	23.01.2022	17.01.2022	19.01.2022	10.02.2022	Dneasy® PowerSoil® Pro Kit	169048450	11.02.2022	SensiFAST™ Probe Lo-ROX Kit	SF591-B102180	undiluted	0	NA	negative	0	0	NA	negative	0	31.51	0.145258	positive	3	negative
CZ-109	Czech Republic	Mostly cut salads	Frisee, escarola, radicchio, lambs lettuce	N	Czech Republic	Czech Republic	Unknown	LOT: 0602	0	21.01.2022	17.01.2022	19.01.2022	10.02.2022	Dneasy® PowerSoil® Pro Kit	169048450	11.02.2022	SensiFAST™ Probe Lo-ROX Kit	SF591-B102180	undiluted	0	NA	negative	0	0	NA	negative	0	31.69	0.069282	positive	3	negative
CZ-110	Czech Republic	Mostly cut salads	Frisee, escarola, radicchio, lambs lettuce	N	Czech Republic	Czech Republic	Unknown	LOT: 0502	0	20.01.2022	17.01.2022	19.01.2022	10.02.2022	Dneasy® PowerSoil® Pro Kit	169048450	11.02.2022	SensiFAST™ Probe Lo-ROX Kit	SF591-B102180	undiluted	0	NA	negative	0	0	NA	negative	0	31.5367	0.134288	positive	3	negative
CZ-111	Czech Republic	Baby leaves	Rocket, baby salad, bull's blood, mizuna, tatsoi, red chard	N	Italy	Italy	Unknown	L:141631502	0	Unknown	17.01.2022	19.01.2022	10.02.2022	Dneasy® PowerSoil® Pro Kit	169048450	11.02.2022	SensiFAST™ Probe Lo-ROX Kit	SF591-B102180	undiluted	0	NA	negative	0	0	NA	negative	0	31.5933	0.061101	positive	3	negative
CZ-112	Czech Republic	Baby leaves	Rocket, baby salad, bull's blood, mizuna, tatsoi, red chard	N	Italy	Italy	Unknown	L:141631501	0	Unknown	17.01.2022	19.01.2022	10.02.2022	Dneasy® PowerSoil® Pro Kit	169048450	11.02.2022	SensiFAST™ Probe Lo-ROX Kit	SF591-B102180	undiluted	0	NA	negative	0	0	NA	negative	0	31.45	0.155242	positive	3	negative
CZ-113	Czech Republic	Baby leaves	Baby green lettuce, baby red lettuce, rocket, baby spinach	N	EU	EU	Unknown	L122012 12:01	0	22.01.2022	17.01.2022	19.01.2022	10.02.2022	Dneasy® PowerSoil® Pro Kit	169048450	11.02.2022	SensiFAST™ Probe Lo-ROX Kit	SF591-B102180	undiluted	0	NA	negative	0	0	NA	negative	0	31.34	0.0519615	positive	3	negative
CZ-114	Czech Republic	Baby leaves	Baby green lettuce, baby red lettuce, rocket, baby spinach	N	EU	EU	Unknown	L122008 07:42	0	18.01.2022	17.01.2022	19.01.2022	10.02.2022	Dneasy® PowerSoil® Pro Kit	169048450	11.02.2022	SensiFAST™ Probe Lo-ROX Kit	SF591-B102180	undiluted	0	NA	negative	0	0	NA	negative	0	31.5567	0.0750555	positive	3	negative
CZ-115	Czech Republic	Other	Frisee, endivie, radicchio, rocket, red and green baby salad, lambs lettuce	N	Italy	Italy	Unknown	L 03-05	0	28.01.2022	24.01.2022	25.01.2022	10.02.2022	Dneasy® PowerSoil® Pro Kit	169048450	11.02.2022	SensiFAST™ Probe Lo-ROX Kit	SF591-B102180	undiluted	0	NA	negative	0	0	NA	negative	0	31.5533	0.109697	positive	3	negative
CZ-116	Czech Republic	Other	Frisee, endivie, radicchio, rocket, red and green baby salad, lambs lettuce	N	Italy	Italy	Unknown	L 03-04	0	27.01.2022	24.01.2022	25.01.2022	10.02.2022	Dneasy® PowerSoil® Pro Kit	169048450	11.02.2022	SensiFAST™ Probe Lo-ROX Kit	SF591-B102180	undiluted	0	NA	negative	0	0	NA	negative	0	31.4833	0.128582	positive	3	negative
CZ-117	Czech Republic	Baby leaves	Baby green lettuce, baby red lettuce, rocket, baby spinach	N	EU	EU	Unknown	L122013 17:52	0	25.01.2022	24.01.2022	25.01.2022	10.02.2022	Dneasy® PowerSoil® Pro Kit	169048450	11.02.2022	SensiFAST™ Probe Lo-ROX Kit	SF591-B102180	undiluted	0	NA	negative	0	0	NA	negative	0	31.3333	0.107858	positive	3	negative
CZ-118	Czech Republic	Baby leaves	Baby green lettuce, baby red lettuce, rocket, baby spinach	N	EU	EU	Unknown	L122018 09:07	0	28.01.2022	24.01.2022	25.01.2022	10.03.2022	Dneasy® PowerSoil® Pro Kit	169048450	10.03.2022	SensiFAST™ Probe Lo-ROX Kit	SF591-B102180	undiluted	0	NA	negative	0	0	NA	negative	0	31.2033	0.115902	positive	3	negative
CZ-119	Czech Republic	Mostly cut salads	Endivie, radicchio, lambs lettuce, mangold	N	EU	EU	Unknown	L122019 44C26	0	29.01.2022	24.01.2022	25.01.2022	10.03.2022	Dneasy® PowerSoil® Pro Kit	169048450	10.03.2022	SensiFAST™ Probe Lo-ROX Kit	SF591-B102180	undiluted	0	NA	negative	0	0	NA	negative	0	31.26	0.325115	positive	3	negative
CZ-120	Czech Republic	Mostly cut salads	Endivie, radicchio, lambs lettuce, mangold	N	EU	EU	Unknown	L122015 16C26	0	25.01.2022	24.01.2022	25.01.2022	10.03.2022	Dneasy® PowerSoil® Pro Kit	169048450	10.03.2022	SensiFAST™ Probe Lo-ROX Kit	SF591-B102180	undiluted	0	NA	negative	0	0	NA	negative	0	31.3233	0.313422	positive	3	negative
CZ-121	Czech Republic	Mostly cut salads	Frisee, endivie, radicchio, lambs lettuce	N	EU	EU	Unknown	LOT 0703	0	01.02.2022	24.01.2022	25.01.2022	10.03.2022	Dneasy® PowerSoil® Pro Kit	169048450	10.03.2022	SensiFAST™ Probe Lo-ROX Kit	SF591-B102180	undiluted	0	NA	negative	0	0	NA	negative	0	31.3433	0.16	positive	3	negative
CZ-122	Czech Republic	Mostly cut salads	Frisee, endivie, radicchio, lambs lettuce	N	EU	EU	Unknown	LOT 0603	0	31.01.2022	24.01.2022	25.01.2022	10.03.2022	Dneasy® PowerSoil® Pro Kit	169048450	10.03.2022	SensiFAST™ Probe Lo-ROX Kit	SF591-B102180	undiluted	0	NA	negative	0	0	NA	negative	0	31.5467	0.210792	positive	3	negative
CZ-123	Czech Republic	Cut salads	Endivie, escarola, radicchio	N	EU	EU	Unknown	L122032 15:15	0	11.02.2022	07.02.2022	09.02.2022	10.03.2022	Dneasy® PowerSoil® Pro Kit	169048450	10.03.2022	SensiFAST™ Probe Lo-ROX Kit	SF591-B102180	undiluted	0	NA	negative	0	0	NA	negative	0	31.5533	0.177858	positive	3	negative
CZ-124	Czech Republic	Cut salads	Endivie, escarola, radicchio	N	EU	EU	Unknown	L122031 13:56	0	10.02.2022	07.02.2022	09.02.2022	10.03.2022	Dneasy® PowerSoil® Pro Kit	169048450	10.03.2022	SensiFAST™ Probe Lo-ROX Kit	SF591-B102180	undiluted	0	NA	negative	0	0	NA	negative	0	31.41	0.272213	positive	3	negative
CZ-125	Czech Republic	Baby leaves	Baby green lettuce, baby red lettuce, rocket, baby spinach	N	EU	EU	Unknown	L122031 08:48	0	10.02.2022	07.02.2022	09.02.2022	10.03.2022	Dneasy® PowerSoil® Pro Kit	169048450	10.03.2022	SensiFAST™ Probe Lo-ROX Kit	SF591-B102180	undiluted	0	NA	negative	0	0	NA	negative	0	31.22	0.0556776	positive	3	negative
CZ-126	Czech Republic	Baby leaves	Baby green lettuce, baby red lettuce, rocket, baby spinach	N	EU	EU	Unknown	L122028 09:13	0	08.02.2022	07.02.2022	09.02.2022	10.03.2022	Dneasy® PowerSoil® Pro Kit	169048450	10.03.2022	SensiFAST™ Probe Lo-ROX Kit	SF591-B102180	undiluted	0	NA	negative	0	0	NA	negative	0	31.3267	0.119304	positive	3	negative
CZ-127	Czech Republic	Baby leaves	Rocket, baby salad, bull's blood, mizuna, tatsoi, red chard	N	Italy	Italy	Unknown	L:161811945	0	Unknown	07.02.2022	09.02.2022	10.03.2022	Dneasy® PowerSoil® Pro Kit	169048450	10.03.2022	SensiFAST™ Probe Lo-ROX Kit	SF591-B102180	undiluted	0	NA	negative	0	0	NA	negative	0	31.26	0.0953939	positive	3	negative
CZ-128	Czech Republic	Baby leaves	Rocket, baby salad, bull's blood, mizuna, tatsoi, red chard	N	Italy	Italy	Unknown	L:161811926	0	Unknown	07.02.2022	09.02.2022	10.03.2022	Dneasy® PowerSoil® Pro Kit	169048450	10.03.2022	SensiFAST™ Probe Lo-ROX Kit	SF591-B102180	undiluted	0	NA	negative	0	0	NA	negative	0	31.22	0.175784	positive	3	negative
CZ-129	Czech Republic	Mostly cut salads	Frisee, escarola, radicchio, lambs lettuce	N	Czech Republic	Czech Republic	Unknown	LOT: 0405	0	09.02.2022	07.02.2022	09.02.2022	10.03.2022	Dneasy® PowerSoil® Pro Kit	169048450	10.03.2022	SensiFAST™ Probe Lo-ROX Kit	SF591-B102180	undiluted	0	NA	negative	0	0	NA	negative	0	31.3267	0.188237	positive	3	negative
CZ-130	Czech Republic	Mostly cut salads	Frisee, escarola, radicchio, lambs lettuce	N	Czech Republic	Czech Republic	Unknown	LOT: 0305	0	08.02.2022	07.02.2022	09.02.2022	10.03.2022	Dneasy® PowerSoil® Pro Kit	169048450	10.03.2022	SensiFAST™ Probe Lo-ROX Kit	SF591-B102180	undiluted	0	NA	negative	0	0	NA	negative	0	31.44	0.180278	positive	3	negative
CZ-131	Czech Republic	Baby leaves	Lambs lettuce, rocket	N	EU	EU	Unknown	L122036	0	15.02.2022	14.02.2022	15.02.2022	10.03.2022	Dneasy® PowerSoil® Pro Kit	169048450	10.03.2022	SensiFAST™ Probe Lo-ROX Kit	SF591-B102180	undiluted	0	NA	negative	0	0	NA	negative	0	31.2833	0.178979	positive	3	negative
CZ-132	Czech Republic	Baby leaves	Lambs lettuce, rocket	N	EU	EU	Unknown	L122038	0	17.02.2022	14.02.2022	15.02.2022	10.03.2022	Dneasy® PowerSoil® Pro Kit	169048450	10.03.2022	SensiFAST™ Probe Lo-ROX Kit	SF591-B102180	undiluted	0	NA	negative	0	0	NA	negative	0	31.1767	0.0585947	positive	3	negative
CZ-133	Czech Republic	Baby leaves	Baby green lettuce, baby red lettuce, rocket, baby spinach	N	EU	EU	Unknown	L122039	0	18.02.2022	14.02.2022	15.02.2022	10.03.2022	Dneasy® PowerSoil® Pro Kit	169048450	10.03.2022	SensiFAST™ Probe Lo-ROX Kit	SF591-B102180	undiluted	0	NA	negative	0	0	NA	negative	0	31.13	0.0608276	positive	3	negative
CZ-134	Czech Republic	Baby leaves	Baby green lettuce, baby red lettuce, rocket, baby spinach	N	EU	EU	Unknown	L122038	0	17.02.2022	14.02.2022	15.02.2022	02.05.2022	Dneasy® PowerSoil® Pro Kit	169048450	02.05.2022	SensiFAST™ Probe Lo-ROX Kit	SF591-B102180	undiluted	0	NA	negative	0	0	NA	negative	0	30.7267	0.159478	positive	3	negative
CZ-135	Czech Republic	Baby leaves	Rocket, baby salad, bull's blood, mizuna, tatsoi, red chard	N	Italy	Italy	Unknown	L:141841710	0	Unknown	14.02.2022	15.02.2022	02.05.2022	Dneasy® PowerSoil® Pro Kit	169048450	02.05.2022	SensiFAST™ Probe Lo-ROX Kit	SF591-B102180	undiluted	0	NA	negative	0	0	NA	negative	0	30.9433	0.165025	positive	3	negative
CZ-136	Czech Republic	Baby leaves	Rocket, baby salad, bull's blood, mizuna, tatsoi, red chard	N	Italy	Italy	Unknown	L:161881540	0	Unknown	14.02.2022	15.02.2022	02.05.2022	Dneasy® PowerSoil® Pro Kit	169048450	02.05.2022	SensiFAST™ Probe Lo-ROX Kit	SF591-B102180	undiluted	0	NA	negative	0	0	NA	negative	0	31.0167	0.242693	positive	3	negative
CZ-137	Czech Republic	Mostly cut salads	Frisee, escarola, radicchio, lambs lettuce	N	Czech Republic	Czech Republic	Unknown	LOT: 0306	0	15.02.2022	14.02.2022	15.02.2022	02.05.2022	Dneasy® PowerSoil® Pro Kit	169048450	02.05.2022	SensiFAST™ Probe Lo-ROX Kit	SF591-B102180	undiluted	0	NA	negative	0	0	NA	negative	0	31.04	0.237136	positive	3	negative
CZ-138	Czech Republic	Mostly cut salads	Frisee, escarola, radicchio, lambs lettuce	N	Czech Republic	Czech Republic	Unknown	LOT: 0506	0	17.02.2022	14.02.2022	15.02.2022	02.05.2022	Dneasy® PowerSoil® Pro Kit	169048450	02.05.2022	SensiFAST™ Probe Lo-ROX Kit	SF591-B102180	undiluted	0	NA	negative	0	0	NA	negative	0	31.09	0.182483	positive	3	negative
CZ-139	Czech Republic	Baby leaves	Baby green lettuce, baby red lettuce, rocket, baby spinach	N	EU	EU	Unknown	L122047 12:39	0	26.02.2022	21.02.2022	22.02.2022	02.05.2022	Dneasy® PowerSoil® Pro Kit	169048450	02.05.2022	SensiFAST™ Probe Lo-ROX Kit	SF591-B102180	undiluted	0	NA	negative	0	0	NA	negative	0	30.98	0.416053	positive	3	negative
CZ-140	Czech Republic	Baby leaves	Baby green lettuce, baby red lettuce, rocket, baby spinach	N	EU	EU	Unknown	L122046 13:45	0	25.02.2022	21.02.2022	22.02.2022	02.05.2022	Dneasy® PowerSoil® Pro Kit	169048450	02.05.2022	SensiFAST™ Probe Lo-ROX Kit	SF591-B102180	undiluted	0	NA	negative	0	0	NA	negative	0	31.01	0.33	positive	3	negative
CZ-141	Czech Republic	Baby leaves	Rocket, baby salad, bull's blood, mizuna, tatsoi, red chard	N	Italy	Italy	Unknown	L:131981816	0	Unknown	21.02.2022	22.02.2022	02.05.2022	Dneasy® PowerSoil® Pro Kit	169048450	02.05.2022	SensiFAST™ Probe Lo-ROX Kit	SF591-B102180	undiluted	0	NA	negative	0	0	NA	negative	0	30.8533	0.109697	positive	3	negative
CZ-142	Czech Republic	Baby leaves	Rocket, baby salad, bull's blood, mizuna, tatsoi, red chard	N	Italy	Italy	Unknown	L:161932059	0	Unknown	21.02.2022	22.02.2022	02.05.2022	Dneasy® PowerSoil® Pro Kit	169048450	02.05.2022	SensiFAST™ Probe Lo-ROX Kit	SF591-B102180	undiluted	0	NA	negative	0	0	NA	negative	0	31.0933	0.495412	positive	3	negative
CZ-143	Czech Republic	Cut salads	Endivie, escarola, radicchio	N	EU	EU	Unknown	L122047 08:48	0	26.02.2022	21.02.2022	22.02.2022	02.05.2022	Dneasy® PowerSoil® Pro Kit	169048450	02.05.2022	SensiFAST™ Probe Lo-ROX Kit	SF591-B102180	undiluted	0	NA	negative	0	0	NA	negative	0	31.1933	0.542433	positive	3	negative
CZ-144	Czech Republic	Cut salads	Endivie, escarola, radicchio	N	EU	EU	Unknown	L122046 11:44	0	25.02.2022	21.02.2022	22.02.2022	02.05.2022	Dneasy® PowerSoil® Pro Kit	169048450	02.05.2022	SensiFAST™ Probe Lo-ROX Kit	SF591-B102180	undiluted	0	NA	negative	0	0	NA	negative	0	31.4867	0.254231	positive	3	negative
CZ-145	Czech Republic	Cut salads	Endivie, iceberg, frisee, radicchio	N	Hungary	Hungary	Unknown	7220492211	0	22.02.2022	21.02.2022	22.02.2022	02.05.2022	Dneasy® PowerSoil® Pro Kit	169048450	02.05.2022	SensiFAST™ Probe Lo-ROX Kit	SF591-B102180	undiluted	0	NA	negative	0	0	NA	negative	0	31.3333	0.568888	positive	3	negative
CZ-146	Czech Republic	Cut salads	Endivie, iceberg, frisee, radicchio	N	Hungary	Hungary	Unknown	7514222212	0	25.02.2022	21.02.2022	22.02.2022	02.05.2022	Dneasy® PowerSoil® Pro Kit	169048450	02.05.2022	SensiFAST™ Probe Lo-ROX Kit	SF591-B102180	undiluted	0	NA	negative	0	0	NA	negative	0	31.17	0.342199	positive	3	negative
CZ-147	Czech Republic	Cut salads	Endivie, escarola, radicchio	N	EU	EU	Unknown	L122052 14:56	0	03.03.2022	28.02.2022	01.03.2022	02.05.2022	Dneasy® PowerSoil® Pro Kit	169048450	02.05.2022	SensiFAST™ Probe Lo-ROX Kit	SF591-B102180	undiluted	0	NA	negative	0	0	NA	negative	0	31.1467	0.818678	positive	3	negative
CZ-148	Czech Republic	Cut salads	Endivie, escarola, radicchio	N	EU	EU	Unknown	L122053 13:14	0	04.03.2022	28.02.2022	01.03.2022	02.05.2022	Dneasy® PowerSoil® Pro Kit	169048450	02.05.2022	SensiFAST™ Probe Lo-ROX Kit	SF591-B102180	undiluted	0	NA	negative	0	0	NA	negative	0	31.18	0.536749	positive	3	negative
CZ-149	Czech Republic	Baby leaves	Rocket, baby salad, bull's blood, mizuna, tatsoi, red chard	N	Italy	Italy	Unknown	L:142021518	0	Unknown	28.02.2022	01.03.2022	02.05.2022	Dneasy® PowerSoil® Pro Kit	169048450	02.05.2022	SensiFAST™ Probe Lo-ROX Kit	SF591-B102180	undiluted	0	NA	negative	0	0	NA	negative	0	31.33	0.621932	positive	3	negative
CZ-150	Czech Republic	Baby leaves	Rocket, baby salad, bull's blood, mizuna, tatsoi, red chard	N	Italy	Italy	Unknown	L:142021538	0	Unknown	28.02.2022	01.03.2022	02.05.2022	Dneasy® PowerSoil® Pro Kit	169048450	02.05.2022	SensiFAST™ Probe Lo-ROX Kit	SF591-B102180	undiluted	0	NA	negative	0	0	NA	negative	0	30.8367	0.471734	positive	3	negative
CZ-151	Czech Republic	Baby leaves	Baby green lettuce, baby red lettuce, rocket, baby spinach	N	EU	EU	Unknown	L122053 12:14	0	04.03.2022	28.02.2022	01.03.2022	02.05.2022	Dneasy® PowerSoil® Pro Kit	169048450	02.05.2022	SensiFAST™ Probe Lo-ROX Kit	SF591-B102180	undiluted	0	NA	negative	0	0	NA	negative	0	29.79	0.809135	positive	3	negative
CZ-152	Czech Republic	Baby leaves	Baby green lettuce, baby red lettuce, rocket, baby spinach	N	EU	EU	Unknown	L122049 18:36	0	01.03.2022	28.02.2022	01.03.2022	02.05.2022	Dneasy® PowerSoil® Pro Kit	169048450	02.05.2022	SensiFAST™ Probe Lo-ROX Kit	SF591-B102180	undiluted	0	NA	negative	0	0	NA	negative	0	30.8067	0.0503322	positive	3	negative
CZ-153	Czech Republic	Cut salads	Endivie, iceberg, frisee, radicchio	N	Hungary	Hungary	Unknown	8223192212	0	01.03.2022	28.02.2022	01.03.2022	02.05.2022	Dneasy® PowerSoil® Pro Kit	169048450	02.05.2022	SensiFAST™ Probe Lo-ROX Kit	SF591-B102180	undiluted	0	NA	negative	0	0	NA	negative	0	31.0967	0.561456	positive	3	negative
CZ-154	Czech Republic	Cut salads	Endivie, iceberg, frisee, radicchio	N	Hungary	Hungary	Unknown	7621582213	0	28.02.2022	28.02.2022	01.03.2022	02.05.2022	Dneasy® PowerSoil® Pro Kit	169048450	02.05.2022	SensiFAST™ Probe Lo-ROX Kit	SF591-B102180	undiluted	0	NA	negative	0	0	NA	negative	0	31.07	0.475079	positive	3	negative
CZ-155	Czech Republic	Baby leaves	Rocket, baby salad, bull's blood, mizuna, tatsoi, red chard	N	Italy	Italy	Unknown	L:182060510	0	Unknown	08.03.2022	09.03.2022	02.05.2022	Dneasy® PowerSoil® Pro Kit	169048450	02.05.2022	SensiFAST™ Probe Lo-ROX Kit	SF591-B102180	undiluted	0	NA	negative	0	0	NA	negative	0	31.1667	0.436157	positive	3	negative
CZ-156	Czech Republic	Baby leaves	Rocket, baby salad, bull's blood, mizuna, tatsoi, red chard	N	Italy	Italy	Unknown	L:142091549	0	Unknown	08.03.2022	09.03.2022	02.05.2022	Dneasy® PowerSoil® Pro Kit	169048450	02.05.2022	SensiFAST™ Probe Lo-ROX Kit	SF591-B102180	undiluted	0	NA	negative	0	0	NA	negative	0	31.12	0.34641	positive	3	negative
CZ-157	Czech Republic	Baby leaves	Baby green lettuce, baby red lettuce, rocket, baby spinach	N	EU	EU	Unknown	L122060 07:44	0	11.03.2022	08.03.2022	09.03.2022	03.05.2022	Dneasy® PowerSoil® Pro Kit	169048450	03.05.2022	SensiFAST™ Probe Lo-ROX Kit	SF591-B102180	undiluted	0	NA	negative	0	0	NA	negative	0	30.7867	0.120139	positive	3	negative
CZ-158	Czech Republic	Baby leaves	Baby green lettuce, baby red lettuce, rocket, baby spinach	N	EU	EU	Unknown	L122061 08:32	0	12.03.2022	08.03.2022	09.03.2022	03.05.2022	Dneasy® PowerSoil® Pro Kit	169048450	03.05.2022	SensiFAST™ Probe Lo-ROX Kit	SF591-B102180	undiluted	0	NA	negative	0	0	NA	negative	0	30.8867	0.0602771	positive	3	negative
CZ-159	Czech Republic	Cut salads	Endivie, escarola, radicchio	N	EU	EU	Unknown	L122059 08:01	0	10.03.2022	08.03.2022	09.03.2022	03.05.2022	Dneasy® PowerSoil® Pro Kit	169048450	03.05.2022	SensiFAST™ Probe Lo-ROX Kit	SF591-B102180	undiluted	0	NA	negative	0	0	NA	negative	0	30.9267	0.449704	positive	3	negative
CZ-160	Czech Republic	Cut salads	Endivie, escarola, radicchio	N	EU	EU	Unknown	L122055 12:11	0	09.03.2022	08.03.2022	09.03.2022	03.05.2022	Dneasy® PowerSoil® Pro Kit	169048450	03.05.2022	SensiFAST™ Probe Lo-ROX Kit	SF591-B102180	undiluted	0	NA	negative	0	0	NA	negative	0	30.9133	0.172143	positive	3	negative
CZ-161	Czech Republic	Cut salads	Endivie, iceberg, frisee, radicchio	N	Hungary	Hungary	Unknown	9500572212	0	11.03.2022	08.03.2022	09.03.2022	03.05.2022	Dneasy® PowerSoil® Pro Kit	169048450	03.05.2022	SensiFAST™ Probe Lo-ROX Kit	SF591-B102180	undiluted	0	NA	negative	0	0	NA	negative	0	30.9533	0.119304	positive	3	negative
CZ-162	Czech Republic	Cut salads	Endivie, iceberg, frisee, radicchio	N	Hungary	Hungary	Unknown	9500582212	0	11.03.2022	08.03.2022	09.03.2022	03.05.2022	Dneasy® PowerSoil® Pro Kit	169048450	03.05.2022	SensiFAST™ Probe Lo-ROX Kit	SF591-B102180	undiluted	0	NA	negative	0	0	NA	negative	0	30.8833	0.0802081	positive	3	negative
CZ-163	Czech Republic	Cut salads	Endivie, iceberg, frisee, radicchio	N	Hungary	Hungary	Unknown	10610262213	0	18.03.2022	16.03.2022	17.03.2022	03.05.2022	Dneasy® PowerSoil® Pro Kit	169048450	03.05.2022	SensiFAST™ Probe Lo-ROX Kit	SF591-B102180	undiluted	0	NA	negative	0	0	NA	negative	0	30.91	0.0888819	positive	3	negative
CZ-164	Czech Republic	Cut salads	Endivie, iceberg, frisee, radicchio	N	Hungary	Hungary	Unknown	11114592213	0	20.03.2022	16.03.2022	17.03.2022	03.05.2022	Dneasy® PowerSoil® Pro Kit	169048450	03.05.2022	SensiFAST™ Probe Lo-ROX Kit	SF591-B102180	undiluted	0	NA	negative	0	0	NA	negative	0	31.03	0.117898	positive	3	negative
CZ-165	Czech Republic	Cut salads	Endivie, escarola, radicchio	N	EU	EU	Unknown	L122068 14:15	0	19.03.2022	16.03.2022	17.03.2022	03.05.2022	Dneasy® PowerSoil® Pro Kit	169048450	03.05.2022	SensiFAST™ Probe Lo-ROX Kit	SF591-B102180	undiluted	0	NA	negative	0	0	NA	negative	0	30.8333	0.110151	positive	3	negative
CZ-166	Czech Republic	Cut salads	Endivie, escarola, radicchio	N	EU	EU	Unknown	L122067 13:37	0	18.03.2022	16.03.2022	17.03.2022	03.05.2022	Dneasy® PowerSoil® Pro Kit	169048450	03.05.2022	SensiFAST™ Probe Lo-ROX Kit	SF591-B102180	undiluted	0	NA	negative	0	0	NA	negative	0	30.7633	0.0750555	positive	3	negative
CZ-167	Czech Republic	Baby leaves	Baby green lettuce, baby red lettuce, rocket, baby spinach	N	EU	EU	Unknown	L122067 12:49	0	18.03.2022	16.03.2022	17.03.2022	03.05.2022	Dneasy® PowerSoil® Pro Kit	169048450	03.05.2022	SensiFAST™ Probe Lo-ROX Kit	SF591-B102180	undiluted	0	NA	negative	0	0	NA	negative	0	30.65	0.225389	positive	3	negative
CZ-168	Czech Republic	Baby leaves	Baby green lettuce, baby red lettuce, rocket, baby spinach	N	EU	EU	Unknown	L122066 07:51	0	18.03.2022	16.03.2022	17.03.2022	03.05.2022	Dneasy® PowerSoil® Pro Kit	169048450	03.05.2022	SensiFAST™ Probe Lo-ROX Kit	SF591-B102180	undiluted	0	NA	negative	0	0	NA	negative	0	30.8	0.0818535	positive	3	negative
CZ-169	Czech Republic	Baby leaves	Rocket, baby salad, bull's blood, mizuna, tatsoi, red chard	N	Italy	Italy	Unknown	L:142121656	0	Unknown	16.03.2022	17.03.2022	03.05.2022	Dneasy® PowerSoil® Pro Kit	169048450	03.05.2022	SensiFAST™ Probe Lo-ROX Kit	SF591-B102180	undiluted	0	NA	negative	0	0	NA	negative	0	30.7867	0.104083	positive	3	negative
CZ-170	Czech Republic	Baby leaves	Rocket, baby salad, bull's blood, mizuna, tatsoi, red chard	N	Italy	Italy	Unknown	L:142191833	0	Unknown	16.03.2022	17.03.2022	03.05.2022	Dneasy® PowerSoil® Pro Kit	169048450	03.05.2022	SensiFAST™ Probe Lo-ROX Kit	SF591-B102180	undiluted	0	NA	negative	0	0	NA	negative	0	30.8967	0.023094	positive	3	negative
CZ-171	Czech Republic	Baby leaves	Baby green lettuce, baby red lettuce, rocket, baby spinach	N	EU	EU	Unknown	L122076 17:32	0	29.03.2022	21.03.2022	22.03.2022	03.05.2022	Dneasy® PowerSoil® Pro Kit	169048450	03.05.2022	SensiFAST™ Probe Lo-ROX Kit	SF591-B102180	undiluted	0	NA	negative	0	0	NA	negative	0	30.71	0.177764	positive	3	negative
CZ-172	Czech Republic	Baby leaves	Baby green lettuce, baby red lettuce, rocket, baby spinach	N	EU	EU	Unknown	L122075 16:17	0	26.03.2022	21.03.2022	22.03.2022	03.05.2022	Dneasy® PowerSoil® Pro Kit	169048450	03.05.2022	SensiFAST™ Probe Lo-ROX Kit	SF591-B102180	undiluted	0	NA	negative	0	0	NA	negative	0	30.9467	0.107858	positive	3	negative
CZ-173	Czech Republic	Cut salads	Endivie, escarola, radicchio	N	EU	EU	Unknown	L122078 12:28	0	29.03.2022	21.03.2022	22.03.2022	03.05.2022	Dneasy® PowerSoil® Pro Kit	169048450	03.05.2022	SensiFAST™ Probe Lo-ROX Kit	SF591-B102180	undiluted	0	NA	negative	0	0	NA	negative	0	30.7633	0.193477	positive	3	negative
CZ-174	Czech Republic	Cut salads	Endivie, escarola, radicchio	N	EU	EU	Unknown	L122075 12:26	0	26.03.2022	21.03.2022	22.03.2022	03.05.2022	Dneasy® PowerSoil® Pro Kit	169048450	03.05.2022	SensiFAST™ Probe Lo-ROX Kit	SF591-B102180	undiluted	0	NA	negative	0	0	NA	negative	0	30.8767	0.0650641	positive	3	negative
CZ-175	Czech Republic	Baby leaves	Rocket, baby salad, bull's blood, mizuna, tatsoi, red chard	N	Italy	Italy	Unknown	L:162261918	0	Unknown	21.03.2022	22.03.2022	03.05.2022	Dneasy® PowerSoil® Pro Kit	169048450	03.05.2022	SensiFAST™ Probe Lo-ROX Kit	SF591-B102180	undiluted	0	NA	negative	0	0	NA	negative	0	30.7367	0.0862168	positive	3	negative
CZ-176	Czech Republic	Cut salads	Endivie, iceberg, frisee, radicchio	N	Hungary	Hungary	Unknown	12117242212	0	27.03.2022	21.03.2022	22.03.2022	03.05.2022	Dneasy® PowerSoil® Pro Kit	169048450	03.05.2022	SensiFAST™ Probe Lo-ROX Kit	SF591-B102180	undiluted	0	NA	negative	0	0	NA	negative	0	30.94	0.0264575	positive	3	negative
CZ-177	Czech Republic	Cut salads	Endivie, iceberg, frisee, radicchio	N	Hungary	Hungary	Unknown	12117252212	0	27.03.2022	21.03.2022	22.03.2022	03.05.2022	Dneasy® PowerSoil® Pro Kit	169048450	03.05.2022	SensiFAST™ Probe Lo-ROX Kit	SF591-B102180	undiluted	0	NA	negative	0	0	NA	negative	0	30.83	0.04	positive	3	negative
CZ-178	Czech Republic	Cut salads	Endivie, iceberg, frisee, radicchio	N	Hungary	Hungary	Unknown	11515182214	0	25.03.2022	21.03.2022	22.03.2022	03.05.2022	Dneasy® PowerSoil® Pro Kit	169048450	03.05.2022	SensiFAST™ Probe Lo-ROX Kit	SF591-B102180	undiluted	0	NA	negative	0	0	NA	negative	0	30.9233	0.0305505	positive	3	negative
CZ-179	Czech Republic	Cut salads	Endivie, iceberg, frisee, radicchio	N	Hungary	Hungary	Unknown	12221222213	0	29.03.2022	28.03.2022	29.03.2022	03.05.2022	Dneasy® PowerSoil® Pro Kit	169048450	03.05.2022	SensiFAST™ Probe Lo-ROX Kit	SF591-B102180	undiluted	0	NA	negative	0	0	NA	negative	0	30.75	0.147309	positive	3	negative
CZ-180	Czech Republic	Cut salads	Endivie, iceberg, frisee, radicchio	N	Hungary	Hungary	Unknown	12514122213	0	01.04.2022	28.03.2022	29.03.2022	04.05.2022	Dneasy® PowerSoil® Pro Kit	169048450	04.05.2022	SensiFAST™ Probe Lo-ROX Kit	SF591-B102180	undiluted	0	NA	negative	0	0	NA	negative	0	31.4567	0.0750555	positive	3	negative
CZ-181	Czech Republic	Cut salads	Endivie, escarola, radicchio	N	EU	EU	Unknown	L122082 15:16	0	02.04.2022	28.03.2022	29.03.2022	04.05.2022	Dneasy® PowerSoil® Pro Kit	169048450	04.05.2022	SensiFAST™ Probe Lo-ROX Kit	SF591-B102180	undiluted	0	NA	negative	0	0	NA	negative	0	31.4733	0.155671	positive	3	negative
CZ-182	Czech Republic	Cut salads	Endivie, escarola, radicchio	N	EU	EU	Unknown	L122081 16:24	0	01.04.2022	28.03.2022	29.03.2022	04.05.2022	Dneasy® PowerSoil® Pro Kit	169048450	04.05.2022	SensiFAST™ Probe Lo-ROX Kit	SF591-B102180	undiluted	0	NA	negative	0	0	NA	negative	0	31.3967	0.0057735	positive	3	negative
CZ-183	Czech Republic	Baby leaves	Baby green lettuce, baby red lettuce, rocket, baby spinach	N	EU	EU	Unknown	L122082 11:34	0	02.04.2022	28.03.2022	29.03.2022	04.05.2022	Dneasy® PowerSoil® Pro Kit	169048450	04.05.2022	SensiFAST™ Probe Lo-ROX Kit	SF591-B102180	undiluted	0	NA	negative	0	0	NA	negative	0	31.36	0.151438	positive	3	negative
CZ-184	Czech Republic	Baby leaves	Baby green lettuce, baby red lettuce, rocket, baby spinach	N	EU	EU	Unknown	L122078 13:48	0	29.03.2022	28.03.2022	29.03.2022	04.05.2022	Dneasy® PowerSoil® Pro Kit	169048450	04.05.2022	SensiFAST™ Probe Lo-ROX Kit	SF591-B102180	undiluted	0	NA	negative	0	0	NA	negative	0	31.1633	0.0763763	positive	3	negative
CZ-185	Czech Republic	Baby leaves	Rocket, baby salad, bull's blood, mizuna, tatsoi, red chard	N	Italy	Italy	Unknown	L:132331845	0	Unknown	28.03.2022	29.03.2022	04.05.2022	Dneasy® PowerSoil® Pro Kit	169048450	04.05.2022	SensiFAST™ Probe Lo-ROX Kit	SF591-B102180	undiluted	0	NA	negative	0	0	NA	negative	0	31.3533	0.109697	positive	3	negative
CZ-186	Czech Republic	Baby leaves	Baby green lettuce, baby red lettuce, rocket, baby spinach	N	EU	EU	Unknown	L122087 15:51	0	07.04.2022	01.04.2022	02.04.2022	04.05.2022	Dneasy® PowerSoil® Pro Kit	169048450	04.05.2022	SensiFAST™ Probe Lo-ROX Kit	SF591-B102180	undiluted	0	NA	negative	0	0	NA	negative	0	31.4233	0.22745	positive	3	negative
CZ-187	Czech Republic	Baby leaves	Baby green lettuce, baby red lettuce, rocket, baby spinach	N	EU	EU	Unknown	L122088 09:32	0	08.04.2022	01.04.2022	02.04.2022	04.05.2022	Dneasy® PowerSoil® Pro Kit	169048450	04.05.2022	SensiFAST™ Probe Lo-ROX Kit	SF591-B102180	undiluted	0	NA	negative	0	0	NA	negative	0	31.4333	0.215716	positive	3	negative
CZ-188	Czech Republic	Baby leaves	Rocket, baby salad, bull's blood, mizuna, tatsoi, red chard	N	Italy	Italy	Unknown	L:102371821	0	Unknown	01.04.2022	02.04.2022	04.05.2022	Dneasy® PowerSoil® Pro Kit	169048450	04.05.2022	SensiFAST™ Probe Lo-ROX Kit	SF591-B102180	undiluted	0	NA	negative	0	0	NA	negative	0	31.26	0.0556776	positive	3	negative
CZ-189	Czech Republic	Baby leaves	Rocket, baby salad, bull's blood, mizuna, tatsoi, red chard	N	Italy	Italy	Unknown	L:102331854	0	Unknown	01.04.2022	02.04.2022	04.05.2022	Dneasy® PowerSoil® Pro Kit	169048450	04.05.2022	SensiFAST™ Probe Lo-ROX Kit	SF591-B102180	undiluted	0	NA	negative	0	0	NA	negative	0	31.3467	0.0251661	positive	3	negative
CZ-190	Czech Republic	Cut salads	Endivie, escarola, radicchio	N	EU	EU	Unknown	L122082 14:56	0	02.04.2022	01.04.2022	02.04.2022	04.05.2022	Dneasy® PowerSoil® Pro Kit	169048450	04.05.2022	SensiFAST™ Probe Lo-ROX Kit	SF591-B102180	undiluted	0	NA	negative	0	0	NA	negative	0	31.3633	0.217332	positive	3	negative
CZ-191	Czech Republic	Cut salads	Endivie, escarola, radicchio	N	EU	EU	Unknown	L122088 17:38	0	08.04.2022	01.04.2022	02.04.2022	04.05.2022	Dneasy® PowerSoil® Pro Kit	169048450	04.05.2022	SensiFAST™ Probe Lo-ROX Kit	SF591-B102180	undiluted	0	NA	negative	0	0	NA	negative	0	31.49	0.175784	positive	3	negative
CZ-192	Czech Republic	Cut salads	Endivie, iceberg, frisee, radicchio	N	Hungary	Hungary	Unknown	13515252213	0	08.04.2022	01.04.2022	02.04.2022	04.05.2022	Dneasy® PowerSoil® Pro Kit	169048450	04.05.2022	SensiFAST™ Probe Lo-ROX Kit	SF591-B102180	undiluted	0	NA	negative	0	0	NA	negative	0	31.3233	0.205994	positive	3	negative
CZ-193	Czech Republic	Cut salads	Endivie, iceberg, frisee, radicchio	N	Hungary	Hungary	Unknown	13515222213	0	08.04.2022	01.04.2022	02.04.2022	04.05.2022	Dneasy® PowerSoil® Pro Kit	169048450	04.05.2022	SensiFAST™ Probe Lo-ROX Kit	SF591-B102180	undiluted	0	NA	negative	0	0	NA	negative	0	31.3367	0.0757188	positive	3	negative
CZ-194	Czech Republic	Cut salads	Endivie, escarola, radicchio	N	EU	EU	Unknown	L122094 16:34	0	14.04.2022	11.04.2022	12.04.2022	04.05.2022	Dneasy® PowerSoil® Pro Kit	169048450	04.05.2022	SensiFAST™ Probe Lo-ROX Kit	SF591-B102180	undiluted	0	NA	negative	0	0	NA	negative	0	31.3667	0.135031	positive	3	negative
CZ-195	Czech Republic	Cut salads	Endivie, escarola, radicchio	N	EU	EU	Unknown	L122095 13:23	0	15.04.2022	11.04.2022	12.04.2022	04.05.2022	Dneasy® PowerSoil® Pro Kit	169048450	04.05.2022	SensiFAST™ Probe Lo-ROX Kit	SF591-B102180	undiluted	0	NA	negative	0	0	NA	negative	0	31.48	0.10583	positive	3	negative
CZ-196	Czech Republic	Baby leaves	Baby green lettuce, baby red lettuce, rocket, baby spinach	N	EU	EU	Unknown	L122094 09:10	0	14.04.2022	11.04.2022	12.04.2022	04.05.2022	Dneasy® PowerSoil® Pro Kit	169048450	04.05.2022	SensiFAST™ Probe Lo-ROX Kit	SF591-B102180	undiluted	0	NA	negative	0	0	NA	negative	0	31.3167	0.174738	positive	3	negative
CZ-197	Czech Republic	Baby leaves	Baby green lettuce, baby red lettuce, rocket, baby spinach	N	EU	EU	Unknown	L122096 18:20	0	16.04.2022	11.04.2022	12.04.2022	04.05.2022	Dneasy® PowerSoil® Pro Kit	169048450	04.05.2022	SensiFAST™ Probe Lo-ROX Kit	SF591-B102180	undiluted	0	NA	negative	0	0	NA	negative	0	31.1267	0.240278	positive	3	negative
CZ-198	Czech Republic	Baby leaves	Rocket, baby salad, bull's blood, mizuna, tatsoi, red chard	N	Italy	Italy	Unknown	L:142441609	0	Unknown	11.04.2022	12.04.2022	04.05.2022	Dneasy® PowerSoil® Pro Kit	169048450	04.05.2022	SensiFAST™ Probe Lo-ROX Kit	SF591-B102180	undiluted	0	NA	negative	0	0	NA	negative	0	31.2333	0.080829	positive	3	negative
CZ-199	Czech Republic	Baby leaves	Rocket, baby salad, bull's blood, mizuna, tatsoi, red chard	N	Italy	Italy	Unknown	L:142441616	0	Unknown	11.04.2022	12.04.2022	04.05.2022	Dneasy® PowerSoil® Pro Kit	169048450	04.05.2022	SensiFAST™ Probe Lo-ROX Kit	SF591-B102180	undiluted	0	NA	negative	0	0	NA	negative	0	31.1633	0.198578	positive	3	negative
CZ-200	Czech Republic	Baby leaves	Rocket, baby salad, bull's blood, mizuna, tatsoi, red chard	N	Italy	Italy	Unknown	L:142441608	0	Unknown	11.04.2022	12.04.2022	04.05.2022	Dneasy® PowerSoil® Pro Kit	169048450	04.05.2022	SensiFAST™ Probe Lo-ROX Kit	SF591-B102180	undiluted	0	NA	negative	0	0	NA	negative	0	31.1267	0.0550757	positive	3	negative
CZ-201	Czech Republic	Cut salads	Endivie, iceberg, frisee, radicchio	N	Hungary	Hungary	Unknown	14613112211	0	15.04.2022	11.04.2022	12.04.2022	04.05.2022	Dneasy® PowerSoil® Pro Kit	169048450	04.05.2022	SensiFAST™ Probe Lo-ROX Kit	SF591-B102180	undiluted	0	NA	negative	0	0	NA	negative	0	31.23	0.101489	positive	3	negative
CZ-202	Czech Republic	Cut salads	Endivie, iceberg, frisee, radicchio	N	Hungary	Hungary	Unknown	14318202214	0	12.04.2022	11.04.2022	12.04.2022	04.05.2022	Dneasy® PowerSoil® Pro Kit	169048450	04.05.2022	SensiFAST™ Probe Lo-ROX Kit	SF591-B102180	undiluted	0	NA	negative	0	0	NA	negative	0	31.38	0.127671	positive	3	negative
CZ-203	Czech Republic	Baby leaves	Baby green lettuce, baby red lettuce, rocket, baby spinach	N	EU	EU	Unknown	L122102 12:59	0	22.04.2022	18.04.2022	19.04.2022	27.07.2022	Dneasy® PowerSoil® Pro Kit	169048450	27.07.2022	SensiFAST™ Probe Lo-ROX Kit	SF591-B102180	undiluted	0	NA	negative	0	0	NA	negative	0	29.36	0.332866	positive	3	negative
CZ-204	Czech Republic	Baby leaves	Baby green lettuce, baby red lettuce, rocket, baby spinach	N	EU	EU	Unknown	L122099 09:25	0	19.04.2022	18.04.2022	19.04.2022	27.07.2022	Dneasy® PowerSoil® Pro Kit	169048450	27.07.2022	SensiFAST™ Probe Lo-ROX Kit	SF591-B102180	undiluted	0	NA	negative	0	0	NA	negative	0	29.5367	0.0776745	positive	3	negative
CZ-205	Czech Republic	Baby leaves	Rocket, baby salad, bull's blood, mizuna, tatsoi, red chard	N	Italy	Italy	Unknown	L:102512236	0	Unknown	18.04.2022	19.04.2022	27.07.2022	Dneasy® PowerSoil® Pro Kit	169048450	27.07.2022	SensiFAST™ Probe Lo-ROX Kit	SF591-B102180	undiluted	0	NA	negative	0	0	NA	negative	0	29.0167	0.330807	positive	3	negative
CZ-206	Czech Republic	Cut salads	Endivie, escarola, radicchio	N	EU	EU	Unknown	L122101 14:22	0	21.04.2022	18.04.2022	19.04.2022	27.07.2022	Dneasy® PowerSoil® Pro Kit	169048450	27.07.2022	SensiFAST™ Probe Lo-ROX Kit	SF591-B102180	undiluted	0	NA	negative	0	0	NA	negative	0	28.32	0.277128	positive	3	negative
CZ-207	Czech Republic	Cut salads	Endivie, escarola, radicchio	N	EU	EU	Unknown	L122099 11:52	0	19.04.2022	18.04.2022	19.04.2022	27.07.2022	Dneasy® PowerSoil® Pro Kit	169048450	27.07.2022	SensiFAST™ Probe Lo-ROX Kit	SF591-B102180	undiluted	0	NA	negative	0	0	NA	negative	0	28.3333	0.0723418	positive	3	negative
CZ-208	Czech Republic	Cut salads	Endivie, iceberg, frisee, radicchio	N	Hungary	Hungary	Unknown	15516232212	0	22.04.2022	18.04.2022	19.04.2022	27.07.2022	Dneasy® PowerSoil® Pro Kit	169048450	27.07.2022	SensiFAST™ Probe Lo-ROX Kit	SF591-B102180	undiluted	0	NA	negative	0	0	NA	negative	0	28.4633	0.0450925	positive	3	negative
CZ-209	Czech Republic	Cut salads	Endivie, iceberg, frisee, radicchio	N	Hungary	Hungary	Unknown	15614112213	0	22.04.2022	18.04.2022	19.04.2022	27.07.2022	Dneasy® PowerSoil® Pro Kit	169048450	27.07.2022	SensiFAST™ Probe Lo-ROX Kit	SF591-B102180	undiluted	0	NA	negative	0	0	NA	negative	0	28.4933	0.0550757	positive	3	negative
CZ-210	Czech Republic	Baby leaves	Rocket, baby salad, bull's blood, mizuna, tatsoi, red chard	N	Italy	Italy	Unknown	L:142541607	0	Unknown	26.04.2022	28.04.2022	27.07.2022	Dneasy® PowerSoil® Pro Kit	169048450	27.07.2022	SensiFAST™ Probe Lo-ROX Kit	SF591-B102180	undiluted	0	NA	negative	0	0	NA	negative	0	27.88	0.10583	positive	3	negative
CZ-211	Czech Republic	Baby leaves	Rocket, baby salad, bull's blood, mizuna, tatsoi, red chard	N	Italy	Italy	Unknown	L:142591848	0	Unknown	26.04.2022	28.04.2022	27.07.2022	Dneasy® PowerSoil® Pro Kit	169048450	27.07.2022	SensiFAST™ Probe Lo-ROX Kit	SF591-B102180	undiluted	0	NA	negative	0	0	NA	negative	0	28.4767	0.083865	positive	3	negative
CZ-212	Czech Republic	Baby leaves	Baby green lettuce, baby red lettuce, rocket, baby spinach	N	EU	EU	Unknown	L122113 14:40	0	03.05.2022	26.04.2022	28.04.2022	27.07.2022	Dneasy® PowerSoil® Pro Kit	169048450	27.07.2022	SensiFAST™ Probe Lo-ROX Kit	SF591-B102180	undiluted	0	NA	negative	0	0	NA	negative	0	28.4333	0.0493288	positive	3	negative
CZ-213	Czech Republic	Cut salads	Endivie, escarola, radicchio	N	EU	EU	Unknown	L122113 15:49	0	03.05.2022	26.04.2022	28.04.2022	27.07.2022	Dneasy® PowerSoil® Pro Kit	169048450	27.07.2022	SensiFAST™ Probe Lo-ROX Kit	SF591-B102180	undiluted	0	NA	negative	0	0	NA	negative	0	28.37	0.0655744	positive	3	negative
CZ-214	Czech Republic	Cut salads	Endivie, iceberg, frisee, radicchio	N	Hungary	Hungary	Unknown	16615262211	0	29.04.2022	26.04.2022	28.04.2022	27.07.2022	Dneasy® PowerSoil® Pro Kit	169048450	27.07.2022	SensiFAST™ Probe Lo-ROX Kit	SF591-B102180	undiluted	0	NA	negative	0	0	NA	negative	0	28.3233	0.0378594	positive	3	negative
CZ-215	Czech Republic	Cut salads	Endivie, iceberg, frisee, radicchio	N	Hungary	Hungary	Unknown	16615292211	0	29.04.2022	26.04.2022	28.04.2022	27.07.2022	Dneasy® PowerSoil® Pro Kit	169048450	27.07.2022	SensiFAST™ Probe Lo-ROX Kit	SF591-B102180	undiluted	0	NA	negative	0	0	NA	negative	0	28.37	0.0866025	positive	3	negative
CZ-216	Czech Republic	Baby leaves	Rocket, baby salad, bull's blood, mizuna, tatsoi, red chard	N	Italy	Italy	Unknown	L:142651851	0	Unknown	02.05.2022	03.05.2022	27.07.2022	Dneasy® PowerSoil® Pro Kit	169048450	27.07.2022	SensiFAST™ Probe Lo-ROX Kit	SF591-B102180	undiluted	0	NA	negative	0	0	NA	negative	0	28.8267	0.142945	positive	3	negative
CZ-217	Czech Republic	Baby leaves	Rocket, baby salad, bull's blood, mizuna, tatsoi, red chard	N	Italy	Italy	Unknown	L:142651822	0	Unknown	02.05.2022	03.05.2022	27.07.2022	Dneasy® PowerSoil® Pro Kit	169048450	27.07.2022	SensiFAST™ Probe Lo-ROX Kit	SF591-B102180	undiluted	0	NA	negative	0	0	NA	negative	0	28.41	0.04	positive	3	negative
CZ-218	Czech Republic	Baby leaves	Baby green lettuce, baby red lettuce, rocket, baby spinach	N	EU	EU	Unknown	L122115 14:23	0	05.05.2022	02.05.2022	03.05.2022	27.07.2022	Dneasy® PowerSoil® Pro Kit	169048450	27.07.2022	SensiFAST™ Probe Lo-ROX Kit	SF591-B102180	undiluted	0	NA	negative	0	0	NA	negative	0	29.4233	0.0986577	positive	3	negative
CZ-219	Czech Republic	Baby leaves	Baby green lettuce, baby red lettuce, rocket, baby spinach	N	EU	EU	Unknown	L122117 11:58	0	07.05.2022	02.05.2022	03.05.2022	27.07.2022	Dneasy® PowerSoil® Pro Kit	169048450	27.07.2022	SensiFAST™ Probe Lo-ROX Kit	SF591-B102180	undiluted	0	NA	negative	0	0	NA	negative	0	30.7367	0.502129	positive	3	negative
CZ-220	Czech Republic	Cut salads	Endivie, escarola, radicchio	N	EU	EU	Unknown	L122116 10:46	0	06.05.2022	02.05.2022	03.05.2022	27.07.2022	Dneasy® PowerSoil® Pro Kit	169048450	27.07.2022	SensiFAST™ Probe Lo-ROX Kit	SF591-B102180	undiluted	0	NA	negative	0	0	NA	negative	0	28.5267	0.115036	positive	3	negative
CZ-221	Czech Republic	Cut salads	Endivie, escarola, radicchio	N	EU	EU	Unknown	L122117 10:38	0	07.05.2022	02.05.2022	03.05.2022	27.07.2022	Dneasy® PowerSoil® Pro Kit	169048450	27.07.2022	SensiFAST™ Probe Lo-ROX Kit	SF591-B102180	undiluted	0	NA	negative	0	0	NA	negative	0	28.5033	0.0568624	positive	3	negative
CZ-222	Czech Republic	Cut salads	Endivie, iceberg, frisee, radicchio	N	Hungary	Hungary	Unknown	17516492213	0	06.05.2022	02.05.2022	03.05.2022	27.07.2022	Dneasy® PowerSoil® Pro Kit	169048450	27.07.2022	SensiFAST™ Probe Lo-ROX Kit	SF591-B102180	undiluted	0	NA	negative	0	0	NA	negative	0	28.84	0.0953939	positive	3	negative
CZ-223	Czech Republic	Cut salads	Endivie, iceberg, frisee, radicchio	N	Hungary	Hungary	Unknown	17314552211	0	03.05.2022	02.05.2022	03.05.2022	27.07.2022	Dneasy® PowerSoil® Pro Kit	169048450	27.07.2022	SensiFAST™ Probe Lo-ROX Kit	SF591-B102180	undiluted	0	NA	negative	0	0	NA	negative	0	28.52	0.0173205	positive	3	negative
CZ-224	Czech Republic	Cut salads	Endivie, iceberg, frisee, radicchio	N	Hungary	Hungary	Unknown	18215232211	0	10.05.2022	10.05.2022	10.05.2022	27.07.2022	Dneasy® PowerSoil® Pro Kit	169048450	27.07.2022	SensiFAST™ Probe Lo-ROX Kit	SF591-B102180	undiluted	0	NA	negative	0	0	NA	negative	0	29.86	0.132288	positive	3	negative
CZ-225	Czech Republic	Cut salads	Endivie, iceberg, frisee, radicchio	N	Hungary	Hungary	Unknown	18215132211	0	10.05.2022	10.05.2022	10.05.2022	27.07.2022	Dneasy® PowerSoil® Pro Kit	169048450	27.07.2022	SensiFAST™ Probe Lo-ROX Kit	SF591-B102180	undiluted	0	NA	negative	0	0	NA	negative	0	29.3267	0.100167	positive	3	negative
CZ-226	Czech Republic	Baby leaves	Baby green lettuce, baby red lettuce, rocket, baby spinach	N	EU	EU	Unknown	L122124 16:02	0	14.05.2022	10.05.2022	10.05.2022	27.07.2022	Dneasy® PowerSoil® Pro Kit	169048450	27.07.2022	SensiFAST™ Probe Lo-ROX Kit	SF591-B102180	undiluted	0	NA	negative	0	0	NA	negative	0	31.53	1.55251	positive	3	negative
CZ-227	Czech Republic	Baby leaves	Baby green lettuce, baby red lettuce, rocket, baby spinach	N	EU	EU	Unknown	L122125 09:55	0	16.05.2022	10.05.2022	10.05.2022	27.07.2022	Dneasy® PowerSoil® Pro Kit	169048450	27.07.2022	SensiFAST™ Probe Lo-ROX Kit	SF591-B102180	undiluted	0	NA	negative	0	0	NA	negative	0	30.62	0.108167	positive	3	negative
CZ-228	Czech Republic	Cut salads	Endivie, escarola, radicchio	N	EU	EU	Unknown	L122124 12:30	0	14.05.2022	10.05.2022	10.05.2022	27.07.2022	Dneasy® PowerSoil® Pro Kit	169048450	27.07.2022	SensiFAST™ Probe Lo-ROX Kit	SF591-B102180	undiluted	0	NA	negative	0	0	NA	negative	0	32.28	0.260576	positive	3	negative
CZ-229	Czech Republic	Cut salads	Endivie, escarola, radicchio	N	EU	EU	Unknown	L122123 12:47	0	13.05.2022	10.05.2022	10.05.2022	27.07.2022	Dneasy® PowerSoil® Pro Kit	169048450	27.07.2022	SensiFAST™ Probe Lo-ROX Kit	SF591-B102180	undiluted	0	NA	negative	0	0	NA	negative	0	30.3733	0.292803	positive	3	negative
CZ-230	Czech Republic	Baby leaves	Rocket, baby salad, bull's blood, mizuna, tatsoi, red chard	N	Italy	Italy	Unknown	L:162721636	0	Unknown	10.05.2022	10.05.2022	27.07.2022	Dneasy® PowerSoil® Pro Kit	169048450	27.07.2022	SensiFAST™ Probe Lo-ROX Kit	SF591-B102180	undiluted	0	NA	negative	0	0	NA	negative	0	31.5033	1.48709	positive	3	negative
CZ-231	Czech Republic	Cut salads	Endivie, escarola, radicchio	N	EU	EU	Unknown	L122129 12:39	0	19.05.2022	16.05.2022	16.05.2022	27.07.2022	Dneasy® PowerSoil® Pro Kit	169048450	27.07.2022	SensiFAST™ Probe Lo-ROX Kit	SF591-B102180	undiluted	0	NA	negative	0	0	NA	negative	0	29.6067	0.437531	positive	3	negative
CZ-232	Czech Republic	Baby leaves	Rocket, baby salad, bull's blood, mizuna, tatsoi, red chard	N	Italy	Italy	Unknown	L:172700911	0	Unknown	16.05.2022	16.05.2022	27.07.2022	Dneasy® PowerSoil® Pro Kit	169048450	27.07.2022	SensiFAST™ Probe Lo-ROX Kit	SF591-B102180	undiluted	0	NA	negative	0	0	NA	negative	0	31.6733	0.262742	positive	3	negative
CZ-233	Czech Republic	Baby leaves	Rocket, baby salad, bull's blood, mizuna, tatsoi, red chard	N	Italy	Italy	Unknown	L:162721728	0	Unknown	16.05.2022	16.05.2022	27.07.2022	Dneasy® PowerSoil® Pro Kit	169048450	27.07.2022	SensiFAST™ Probe Lo-ROX Kit	SF591-B102180	undiluted	0	NA	negative	0	0	NA	negative	0	28.3967	0.140475	positive	3	negative
CZ-234	Czech Republic	Baby leaves	Baby green lettuce, baby red lettuce, rocket, baby spinach	N	EU	EU	Unknown	L122131 08:39	0	21.05.2022	16.05.2022	16.05.2022	27.07.2022	Dneasy® PowerSoil® Pro Kit	169048450	27.07.2022	SensiFAST™ Probe Lo-ROX Kit	SF591-B102180	undiluted	0	NA	negative	0	0	NA	negative	0	31.9667	0.305014	positive	3	negative
CZ-235	Czech Republic	Baby leaves	Baby green lettuce, baby red lettuce, rocket, baby spinach	N	EU	EU	Unknown	L122125 10:41	0	16.05.2022	16.05.2022	16.05.2022	27.07.2022	Dneasy® PowerSoil® Pro Kit	169048450	27.07.2022	SensiFAST™ Probe Lo-ROX Kit	SF591-B102180	undiluted	0	NA	negative	0	0	NA	negative	0	30.0833	0.240901	positive	3	negative
CZ-236	Czech Republic	Cut salads	Endivie, iceberg, frisee, radicchio	N	Hungary	Hungary	Unknown	19301082212	0	17.05.2022	16.05.2022	16.05.2022	27.07.2022	Dneasy® PowerSoil® Pro Kit	169048450	27.07.2022	SensiFAST™ Probe Lo-ROX Kit	SF591-B102180	undiluted	0	NA	negative	0	0	NA	negative	0	31.5233	0.275379	positive	3	negative
CZ-237	Czech Republic	Cut salads	Endivie, iceberg, frisee, radicchio	N	Hungary	Hungary	Unknown	19515292214	0	20.05.2022	16.05.2022	16.05.2022	27.07.2022	Dneasy® PowerSoil® Pro Kit	169048450	27.07.2022	SensiFAST™ Probe Lo-ROX Kit	SF591-B102180	undiluted	0	NA	negative	0	0	NA	negative	0	29.54	0.117898	positive	3	negative
CZ-238	Czech Republic	Baby leaves	Rocket, baby salad, bull's blood, mizuna, tatsoi, red chard	N	Italy	Italy	Unknown	L:142821602	0	Unknown	16.05.2022	16.05.2022	27.07.2022	Dneasy® PowerSoil® Pro Kit	169048450	27.07.2022	SensiFAST™ Probe Lo-ROX Kit	SF591-B102180	undiluted	0	NA	negative	0	0	NA	negative	0	29.2267	0.106927	positive	3	negative
CZ-239	Czech Republic	Baby leaves	Rocket, baby salad, bull's blood, mizuna, tatsoi, red chard	N	Italy	Italy	Unknown	L:172900246	0	Unknown	16.05.2022	16.05.2022	27.07.2022	Dneasy® PowerSoil® Pro Kit	169048450	27.07.2022	SensiFAST™ Probe Lo-ROX Kit	SF591-B102180	undiluted	0	NA	negative	0	0	NA	negative	0	29.07	0.131149	positive	3	negative
CZ-240	Czech Republic	Cut salads	Endivie, escarola, radicchio	N	EU	EU	Unknown	L122138 15:19	0	28.05.2022	19.05.2022	20.05.2022	27.07.2022	Dneasy® PowerSoil® Pro Kit	169048450	27.07.2022	SensiFAST™ Probe Lo-ROX Kit	SF591-B102180	undiluted	0	NA	negative	0	0	NA	negative	0	32.71	0.219317	positive	3	negative
CZ-241	Czech Republic	Cut salads	Endivie, escarola, radicchio	N	EU	EU	Unknown	L122138 15:24	0	28.05.2022	19.05.2022	20.05.2022	27.07.2022	Dneasy® PowerSoil® Pro Kit	169048450	27.07.2022	SensiFAST™ Probe Lo-ROX Kit	SF591-B102180	undiluted	0	NA	negative	0	0	NA	negative	0	32.7333	0.100167	positive	3	negative
CZ-242	Czech Republic	Baby leaves	Baby green lettuce, baby red lettuce, rocket, baby spinach	N	EU	EU	Unknown	L122134 14:16	0	24.05.2022	19.05.2022	20.05.2022	27.07.2022	Dneasy® PowerSoil® Pro Kit	169048450	27.07.2022	SensiFAST™ Probe Lo-ROX Kit	SF591-B102180	undiluted	0	NA	negative	0	0	NA	negative	0	31.6433	0.193477	positive	3	negative
CZ-243	Czech Republic	Baby leaves	Baby green lettuce, baby red lettuce, rocket, baby spinach	N	EU	EU	Unknown	L122133 20:51	0	24.05.2022	19.05.2022	20.05.2022	27.07.2022	Dneasy® PowerSoil® Pro Kit	169048450	27.07.2022	SensiFAST™ Probe Lo-ROX Kit	SF591-B102180	undiluted	0	NA	negative	0	0	NA	negative	0	31.9867	2.10849	positive	3	negative
CZ-244	Czech Republic	Cut salads	Endivie, iceberg, frisee, radicchio	N	Hungary	Hungary	Unknown	20618082211	0	27.05.2022	19.05.2022	20.05.2022	27.07.2022	Dneasy® PowerSoil® Pro Kit	169048450	27.07.2022	SensiFAST™ Probe Lo-ROX Kit	SF591-B102180	undiluted	0	NA	negative	0	0	NA	negative	0	35.47	0.0848528	positive	3	negative
CZ-245	Czech Republic	Cut salads	Endivie, iceberg, frisee, radicchio	N	Hungary	Hungary	Unknown	19615562212	0	22.05.2022	19.05.2022	20.05.2022	27.07.2022	Dneasy® PowerSoil® Pro Kit	169048450	27.07.2022	SensiFAST™ Probe Lo-ROX Kit	SF591-B102180	undiluted	0	NA	negative	0	0	NA	negative	0	31.65	1.18647	positive	3	negative
CZ-246	Czech Republic	Baby leaves	Baby green lettuce, baby red lettuce, rocket, baby spinach	N	EU	EU	Unknown	L122143 14:20	0	02.06.2022	30.05.2022	31.05.2022	27.07.2022	Dneasy® PowerSoil® Pro Kit	169048450	27.07.2022	SensiFAST™ Probe Lo-ROX Kit	SF591-B102180	undiluted	0	NA	negative	0	0	NA	negative	0	31.44	0.704486	positive	3	negative
CZ-247	Czech Republic	Baby leaves	Baby green lettuce, baby red lettuce, rocket, baby spinach	N	EU	EU	Unknown	L122145 09:04	0	04.06.2022	30.05.2022	31.05.2022	27.07.2022	Dneasy® PowerSoil® Pro Kit	169048450	27.07.2022	SensiFAST™ Probe Lo-ROX Kit	SF591-B102180	undiluted	0	NA	negative	0	0	NA	negative	0	31.7633	0.205264	positive	3	negative
CZ-248	Czech Republic	Cut salads	Endivie, escarola, radicchio	N	EU	EU	Unknown	L122145 08:01	0	04.06.2022	30.05.2022	31.05.2022	27.07.2022	Dneasy® PowerSoil® Pro Kit	169048450	27.07.2022	SensiFAST™ Probe Lo-ROX Kit	SF591-B102180	undiluted	0	NA	negative	0	0	NA	negative	0	30.7933	0.125831	positive	3	negative
CZ-249	Czech Republic	Cut salads	Endivie, escarola, radicchio	N	EU	EU	Unknown	L122144 06:42	0	03.06.2022	30.05.2022	31.05.2022	29.07.2022	Dneasy® PowerSoil® Pro Kit	169048450	29.07.2022	SensiFAST™ Probe Lo-ROX Kit	SF591-B102180	undiluted	0	NA	negative	0	0	NA	negative	0	30.4867	0.26727	positive	3	negative
CZ-250	Czech Republic	Baby leaves	Rocket, baby salad, bull's blood, mizuna, tatsoi, red chard	N	Italy	Italy	Unknown	L:212931932	0	Unknown	30.05.2022	31.05.2022	29.07.2022	Dneasy® PowerSoil® Pro Kit	169048450	29.07.2022	SensiFAST™ Probe Lo-ROX Kit	SF591-B102180	undiluted	0	NA	negative	0	0	NA	negative	0	32.4633	2.78647	positive	3	negative
CZ-251	Czech Republic	Baby leaves	Rocket, baby salad, bull's blood, mizuna, tatsoi, red chard	N	Italy	Italy	Unknown	L:212931939	0	Unknown	30.05.2022	31.05.2022	29.07.2022	Dneasy® PowerSoil® Pro Kit	169048450	29.07.2022	SensiFAST™ Probe Lo-ROX Kit	SF591-B102180	undiluted	0	NA	negative	0	0	NA	negative	0	31.06	0.127279	positive	3	negative
CZ-252	Czech Republic	Cut salads	Endivie, iceberg, frisee, radicchio	N	Hungary	Hungary	Unknown	21223152211	0	31.05.2022	30.05.2022	31.05.2022	29.07.2022	Dneasy® PowerSoil® Pro Kit	169048450	29.07.2022	SensiFAST™ Probe Lo-ROX Kit	SF591-B102180	undiluted	0	NA	negative	0	0	NA	negative	0	29.1767	0.365011	positive	3	negative
CZ-253	Czech Republic	Cut salads	Endivie, iceberg, frisee, radicchio	N	Hungary	Hungary	Unknown	21515462211	0	03.06.2022	30.05.2022	31.05.2022	29.07.2022	Dneasy® PowerSoil® Pro Kit	169048450	29.07.2022	SensiFAST™ Probe Lo-ROX Kit	SF591-B102180	undiluted	0	NA	negative	0	0	NA	negative	0	29.4233	0.0550757	positive	3	negative
CZ-254	Czech Republic	Cut salads	Endivie, iceberg, frisee, radicchio	N	Hungary	Hungary	Unknown	22113022211	0	05.06.2022	04.06.2022	05.06.2022	29.07.2022	Dneasy® PowerSoil® Pro Kit	169048450	29.07.2022	SensiFAST™ Probe Lo-ROX Kit	SF591-B102180	undiluted	0	NA	negative	0	0	NA	negative	0	30.9067	0.201329	positive	3	negative
CZ-255	Czech Republic	Cut salads	Endivie, iceberg, frisee, radicchio	N	Hungary	Hungary	Unknown	22315302213	0	07.06.2022	04.06.2022	05.06.2022	29.07.2022	Dneasy® PowerSoil® Pro Kit	169048450	29.07.2022	SensiFAST™ Probe Lo-ROX Kit	SF591-B102180	undiluted	0	NA	negative	0	0	NA	negative	0	30.0867	0.189033	positive	3	negative
CZ-256	Czech Republic	Cut salads	Endivie, escarola, radicchio	N	EU	EU	Unknown	L122146 09:59	0	06.06.2022	04.06.2022	05.06.2022	29.07.2022	Dneasy® PowerSoil® Pro Kit	169048450	29.07.2022	SensiFAST™ Probe Lo-ROX Kit	SF591-B102180	undiluted	0	NA	negative	0	0	NA	negative	0	29.87	0.401123	positive	3	negative
CZ-257	Czech Republic	Cut salads	Endivie, escarola, radicchio	N	EU	EU	Unknown	L122150 12:11	0	09.06.2022	04.06.2022	05.06.2022	29.07.2022	Dneasy® PowerSoil® Pro Kit	169048450	29.07.2022	SensiFAST™ Probe Lo-ROX Kit	SF591-B102180	undiluted	0	NA	negative	0	0	NA	negative	0	28.7067	0.291433	positive	3	negative
CZ-258	Czech Republic	Cut salads	Endivie, escarola, radicchio	N	EU	EU	Unknown	L122152 14:45	0	11.06.2022	04.06.2022	05.06.2022	29.07.2022	Dneasy® PowerSoil® Pro Kit	169048450	29.07.2022	SensiFAST™ Probe Lo-ROX Kit	SF591-B102180	undiluted	0	NA	negative	0	0	NA	negative	0	29.3633	0.38175	positive	3	negative
CZ-259	Czech Republic	Baby leaves	Rocket, baby salad, bull's blood, mizuna, tatsoi, red chard	N	Italy	Italy	Unknown	L:162900049	0	Unknown	04.06.2022	05.06.2022	29.07.2022	Dneasy® PowerSoil® Pro Kit	169048450	29.07.2022	SensiFAST™ Probe Lo-ROX Kit	SF591-B102180	undiluted	0	NA	negative	0	0	NA	negative	0	32.3967	0.254231	positive	3	negative
CZ-260	Czech Republic	Baby leaves	Rocket, baby salad, bull's blood, mizuna, tatsoi, red chard	N	Italy	Italy	Unknown	LOT:22-03	0	Unknown	04.06.2022	05.06.2022	29.07.2022	Dneasy® PowerSoil® Pro Kit	169048450	29.07.2022	SensiFAST™ Probe Lo-ROX Kit	SF591-B102180	undiluted	0	NA	negative	0	0	NA	negative	0	32.4633	2.85553	positive	3	negative
CZ-261	Czech Republic	Baby leaves	Baby green lettuce, baby red lettuce, rocket, baby spinach	N	EU	EU	Unknown	L122150 09:00	0	09.06.2022	04.06.2022	05.06.2022	29.07.2022	Dneasy® PowerSoil® Pro Kit	169048450	29.07.2022	SensiFAST™ Probe Lo-ROX Kit	SF591-B102180	undiluted	0	NA	negative	0	0	NA	negative	0	35.1767	0.492172	positive	3	negative
CZ-262	Czech Republic	Baby leaves	Baby green lettuce, baby red lettuce, rocket, baby spinach	N	EU	EU	Unknown	L122146 13:53	0	06.06.2022	04.06.2022	05.06.2022	29.07.2022	Dneasy® PowerSoil® Pro Kit	169048450	29.07.2022	SensiFAST™ Probe Lo-ROX Kit	SF591-B102180	undiluted	0	NA	negative	0	0	NA	negative	0	33.9733	0.205994	positive	3	negative
CZ-263	Czech Republic	Baby leaves	Baby green lettuce, baby red lettuce, rocket, baby spinach	N	EU	EU	Unknown	L122157 17:03	0	16.06.2022	11.06.2022	13.06.2022	29.07.2022	Dneasy® PowerSoil® Pro Kit	169048450	29.07.2022	SensiFAST™ Probe Lo-ROX Kit	SF591-B102180	undiluted	0	NA	negative	0	0	NA	negative	0	32.2667	0.395517	positive	3	negative
CZ-264	Czech Republic	Baby leaves	Baby green lettuce, baby red lettuce, rocket, baby spinach	N	EU	EU	Unknown	L122157 17:03	1	16.06.2022	11.06.2022	13.06.2022	29.07.2022	Dneasy® PowerSoil® Pro Kit	169048450	29.07.2022	SensiFAST™ Probe Lo-ROX Kit	SF591-B102180	undiluted	0	NA	negative	0	0	NA	negative	0	31.8367	0.195021	positive	3	negative
CZ-265	Czech Republic	Baby leaves	Rocket, baby salad, bull's blood, mizuna, tatsoi, red chard	N	Italy	Italy	Unknown	L:162961651	0	Unknown	11.06.2022	13.06.2022	29.07.2022	Dneasy® PowerSoil® Pro Kit	169048450	29.07.2022	SensiFAST™ Probe Lo-ROX Kit	SF591-B102180	undiluted	0	NA	negative	0	0	NA	negative	0	30.6933	0.220303	positive	3	negative
CZ-266	Czech Republic	Baby leaves	Rocket, baby salad, bull's blood, mizuna, tatsoi, red chard	N	Italy	Italy	Unknown	L:172961829	0	Unknown	11.06.2022	13.06.2022	29.07.2022	Dneasy® PowerSoil® Pro Kit	169048450	29.07.2022	SensiFAST™ Probe Lo-ROX Kit	SF591-B102180	undiluted	0	NA	negative	0	0	NA	negative	0	31.06	0.401123	positive	3	negative
CZ-267	Czech Republic	Cut salads	Endivie, escarola, radicchio	N	EU	EU	Unknown	L122157 12:15	0	16.06.2022	11.06.2022	13.06.2022	29.07.2022	Dneasy® PowerSoil® Pro Kit	169048450	29.07.2022	SensiFAST™ Probe Lo-ROX Kit	SF591-B102180	undiluted	0	NA	negative	0	0	NA	negative	0	30.7033	0.148436	positive	3	negative
CZ-268	Czech Republic	Cut salads	Endivie, escarola, radicchio	N	EU	EU	Unknown	L122158 13:51	0	17.06.2022	11.06.2022	13.06.2022	29.07.2022	Dneasy® PowerSoil® Pro Kit	169048450	29.07.2022	SensiFAST™ Probe Lo-ROX Kit	SF591-B102180	undiluted	0	NA	negative	0	0	NA	negative	0	29.4433	0.217792	positive	3	negative
CZ-269	Czech Republic	Cut salads	Endivie, iceberg, frisee, radicchio	N	Hungary	Hungary	Unknown	22619282213	0	12.06.2022	11.06.2022	13.06.2022	29.07.2022	Dneasy® PowerSoil® Pro Kit	169048450	29.07.2022	SensiFAST™ Probe Lo-ROX Kit	SF591-B102180	undiluted	0	NA	negative	0	0	NA	negative	0	28.9867	0.365285	positive	3	negative
CZ-270	Czech Republic	Cut salads	Endivie, iceberg, frisee, radicchio	N	Hungary	Hungary	Unknown	23315002211	0	14.06.2022	11.06.2022	13.06.2022	29.07.2022	Dneasy® PowerSoil® Pro Kit	169048450	29.07.2022	SensiFAST™ Probe Lo-ROX Kit	SF591-B102180	undiluted	0	NA	negative	0	0	NA	negative	0	33.61	0.47634	positive	3	negative
CZ-271	Czech Republic	Baby leaves	Baby green lettuce, baby red lettuce, rocket, baby spinach	N	EU	EU	Unknown	L122164 10:54	0	23.06.2022	20.06.2022	21.06.2022	29.07.2022	Dneasy® PowerSoil® Pro Kit	169048450	29.07.2022	SensiFAST™ Probe Lo-ROX Kit	SF591-B102180	undiluted	0	NA	negative	0	0	NA	negative	0	30.4033	0.0251661	positive	3	negative
CZ-272	Czech Republic	Baby leaves	Baby green lettuce, baby red lettuce, rocket, baby spinach	N	EU	EU	Unknown	L122165 10:49	0	24.06.2022	20.06.2022	21.06.2022	29.07.2022	Dneasy® PowerSoil® Pro Kit	169048450	29.07.2022	SensiFAST™ Probe Lo-ROX Kit	SF591-B102180	undiluted	0	NA	negative	0	0	NA	negative	0	30.9833	0.352751	positive	3	negative
CZ-273	Czech Republic	Cut salads	Endivie, escarola, radicchio	N	EU	EU	Unknown	L122161 06:35	0	21.06.2022	20.06.2022	21.06.2022	29.07.2022	Dneasy® PowerSoil® Pro Kit	169048450	29.07.2022	SensiFAST™ Probe Lo-ROX Kit	SF591-B102180	undiluted	0	NA	negative	0	0	NA	negative	0	29.9233	0.35019	positive	3	negative
CZ-274	Czech Republic	Cut salads	Endivie, escarola, radicchio	N	EU	EU	Unknown	L122164 11:58	0	23.06.2022	20.06.2022	21.06.2022	29.07.2022	Dneasy® PowerSoil® Pro Kit	169048450	29.07.2022	SensiFAST™ Probe Lo-ROX Kit	SF591-B102180	undiluted	0	NA	negative	0	0	NA	negative	0	30.3733	0.292803	positive	3	negative
CZ-275	Czech Republic	Cut salads	Endivie, iceberg, frisee, radicchio	N	Hungary	Hungary	Unknown	24515532213	0	24.06.2022	20.06.2022	21.06.2022	29.07.2022	Dneasy® PowerSoil® Pro Kit	169048450	29.07.2022	SensiFAST™ Probe Lo-ROX Kit	SF591-B102180	undiluted	0	NA	negative	0	0	NA	negative	0	29.5367	0.0776745	positive	3	negative
CZ-276	Czech Republic	Baby leaves	Rocket, baby salad, bull's blood, mizuna, tatsoi, red chard	N	Italy	Italy	Unknown	L:143101746	0	Unknown	20.06.2022	21.06.2022	29.07.2022	Dneasy® PowerSoil® Pro Kit	169048450	29.07.2022	SensiFAST™ Probe Lo-ROX Kit	SF591-B102180	undiluted	0	NA	negative	0	0	NA	negative	0	30.4033	0.0551661	positive	3	negative
CZ-277	Czech Republic	Cut salads	Endivie, iceberg, frisee, radicchio	N	Hungary	Hungary	Unknown	25514582213	0	01.07.2022	30.06.2022	30.06.2022	29.07.2022	Dneasy® PowerSoil® Pro Kit	169048450	29.07.2022	SensiFAST™ Probe Lo-ROX Kit	SF591-B102180	undiluted	0	NA	negative	0	0	NA	negative	0	28.91	0.153948	positive	3	negative
CZ-278	Czech Republic	Cut salads	Endivie, iceberg, frisee, radicchio	N	Hungary	Hungary	Unknown	25514592213	0	01.07.2022	30.06.2022	30.06.2022	29.07.2022	Dneasy® PowerSoil® Pro Kit	169048450	29.07.2022	SensiFAST™ Probe Lo-ROX Kit	SF591-B102180	undiluted	0	NA	negative	0	0	NA	negative	0	30.31	0.389358	positive	3	negative
CZ-279	Czech Republic	Baby leaves	Baby green lettuce, baby red lettuce, rocket, baby spinach	N	EU	EU	Unknown	L122169 14:07	0	30.06.2022	30.06.2022	30.06.2022	29.07.2022	Dneasy® PowerSoil® Pro Kit	169048450	29.07.2022	SensiFAST™ Probe Lo-ROX Kit	SF591-B102180	undiluted	0	NA	negative	0	0	NA	negative	0	29.75	0.205183	positive	3	negative
CZ-280	Czech Republic	Baby leaves	Baby green lettuce, baby red lettuce, rocket, baby spinach	N	EU	EU	Unknown	L122173 11:47	0	02.07.2022	30.06.2022	30.06.2022	29.07.2022	Dneasy® PowerSoil® Pro Kit	169048450	29.07.2022	SensiFAST™ Probe Lo-ROX Kit	SF591-B102180	undiluted	0	NA	negative	0	0	NA	negative	0	29.43	0.359305	positive	3	negative
CZ-281	Czech Republic	Baby leaves	Rocket, baby salad, bull's blood, mizuna, tatsoi, red chard	N	Italy	Italy	Unknown	L:213220857	0	Unknown	30.06.2022	30.06.2022	29.07.2022	Dneasy® PowerSoil® Pro Kit	169048450	29.07.2022	SensiFAST™ Probe Lo-ROX Kit	SF591-B102180	undiluted	0	NA	negative	0	0	NA	negative	0	28.0233	0.548483	positive	3	negative
CZ-282	Czech Republic	Cut salads	Endivie, escarola, radicchio	N	EU	EU	Unknown	L122172 12:20	0	01.07.2022	30.06.2022	30.06.2022	29.07.2022	Dneasy® PowerSoil® Pro Kit	169048450	29.07.2022	SensiFAST™ Probe Lo-ROX Kit	SF591-B102180	undiluted	0	NA	negative	0	0	NA	negative	0	29.0067	0.491359	positive	3	negative
CZ-283	Czech Republic	Baby leaves	Baby green lettuce, baby red lettuce, rocket, baby spinach	N	EU	EU	Unknown	L122188 13:36	0	18.07.2022	11.07.2022	12.07.2022	29.07.2022	Dneasy® PowerSoil® Pro Kit	169048450	29.07.2022	SensiFAST™ Probe Lo-ROX Kit	SF591-B102180	undiluted	0	NA	negative	0	0	NA	negative	0	32.0767	0.26839	positive	3	negative
CZ-284	Czech Republic	Baby leaves	Baby green lettuce, baby red lettuce, rocket, baby spinach	N	EU	EU	Unknown	L122190 16:26	0	19.07.2022	11.07.2022	12.07.2022	29.07.2022	Dneasy® PowerSoil® Pro Kit	169048450	29.07.2022	SensiFAST™ Probe Lo-ROX Kit	SF591-B102180	undiluted	0	NA	negative	0	0	NA	negative	0	30.9767	0.3188	positive	3	negative
CZ-285	Czech Republic	Cut salads	Endivie, escarola, radicchio	N	EU	EU	Unknown	L122183 10:58	0	12.07.2022	11.07.2022	12.07.2022	29.07.2022	Dneasy® PowerSoil® Pro Kit	169048450	29.07.2022	SensiFAST™ Probe Lo-ROX Kit	SF591-B102180	undiluted	0	NA	negative	0	0	NA	negative	0	34.7867	0.342685	positive	3	negative
CZ-286	Czech Republic	Cut salads	Endivie, escarola, radicchio	N	EU	EU	Unknown	L122190 12:22	0	19.07.2022	11.07.2022	12.07.2022	29.07.2022	Dneasy® PowerSoil® Pro Kit	169048450	29.07.2022	SensiFAST™ Probe Lo-ROX Kit	SF591-B102180	undiluted	0	NA	negative	0	0	NA	negative	0	32.8733	1.11289	positive	3	negative
CZ-287	Czech Republic	Cut salads	Endivie, escarola, radicchio	N	EU	EU	Unknown	L122187 11:50	0	16.07.2022	11.07.2022	12.07.2022	29.07.2022	Dneasy® PowerSoil® Pro Kit	169048450	29.07.2022	SensiFAST™ Probe Lo-ROX Kit	SF591-B102180	undiluted	0	NA	negative	0	0	NA	negative	0	31.9433	0.391706	positive	3	negative
CZ-288	Czech Republic	Cut salads	Endivie, escarola, radicchio	N	EU	EU	Unknown	L122186 13:32	0	15.07.2022	11.07.2022	12.07.2022	29.07.2022	Dneasy® PowerSoil® Pro Kit	169048450	29.07.2022	SensiFAST™ Probe Lo-ROX Kit	SF591-B102180	undiluted	0	NA	negative	0	0	NA	negative	0	31.4833	0.214554	positive	3	negative
CZ-289	Czech Republic	Baby leaves	Rocket, baby salad, bull's blood, mizuna, tatsoi, red chard	N	Italy	Italy	Unknown	L:133352106	0	Unknown	11.07.2022	12.07.2022	29.07.2022	Dneasy® PowerSoil® Pro Kit	169048450	29.07.2022	SensiFAST™ Probe Lo-ROX Kit	SF591-B102180	undiluted	0	NA	negative	0	0	NA	negative	0	30.3833	0.292603	positive	3	negative
CZ-290	Czech Republic	Baby leaves	Rocket, baby salad, bull's blood, mizuna, tatsoi, red chard	N	Italy	Italy	Unknown	L:133352107	0	Unknown	11.07.2022	12.07.2022	29.07.2022	Dneasy® PowerSoil® Pro Kit	169048450	29.07.2022	SensiFAST™ Probe Lo-ROX Kit	SF591-B102180	undiluted	0	NA	negative	0	0	NA	negative	0	30.2533	0.197533	positive	3	negative
CZ-291	Czech Republic	Baby leaves	Rocket, baby salad, bull's blood, mizuna, tatsoi, red chard	N	Italy	Italy	Unknown	L:133351925	0	Unknown	11.07.2022	12.07.2022	29.07.2022	Dneasy® PowerSoil® Pro Kit	169048450	29.07.2022	SensiFAST™ Probe Lo-ROX Kit	SF591-B102180	undiluted	0	NA	negative	0	0	NA	negative	0	29.1367	0.255408	positive	3	negative
CZ-292	Czech Republic	Cut salads	Endivie, iceberg, frisee, radicchio	N	Hungary	Hungary	Unknown	27613042212	0	15.07.2022	11.07.2022	12.07.2022	29.07.2022	Dneasy® PowerSoil® Pro Kit	169048450	29.07.2022	SensiFAST™ Probe Lo-ROX Kit	SF591-B102180	undiluted	0	NA	negative	0	0	NA	negative	0	28.44	0.190788	positive	3	negative
CZ-293	Czech Republic	Cut salads	Endivie, iceberg, frisee, radicchio	N	Hungary	Hungary	Unknown	27613022212	0	15.07.2022	11.07.2022	12.07.2022	29.07.2022	Dneasy® PowerSoil® Pro Kit	169048450	29.07.2022	SensiFAST™ Probe Lo-ROX Kit	SF591-B102180	undiluted	0	NA	negative	0	0	NA	negative	0	33.4967	0.085049	positive	3	negative
CZ-294	Czech Republic	Cut salads	Endivie, iceberg, frisee, radicchio	N	Hungary	Hungary	Unknown	28614382213	0	24.07.2022	20.07.2022	21.07.2022	26.08.2022	Dneasy® PowerSoil® Pro Kit	169048450	26.08.2022	SensiFAST™ Probe Lo-ROX Kit	SF591-B102180	undiluted	0	NA	negative	0	0	NA	negative	0	30.0133	0.100167	positive	3	negative
CZ-295	Czech Republic	Cut salads	Endivie, iceberg, frisee, radicchio	N	Hungary	Hungary	Unknown	28614302213	0	24.07.2022	20.07.2022	21.07.2022	26.08.2022	Dneasy® PowerSoil® Pro Kit	169048450	26.08.2022	SensiFAST™ Probe Lo-ROX Kit	SF591-B102180	undiluted	0	NA	negative	0	0	NA	negative	0	29.9933	0.133167	positive	3	negative
CZ-296	Czech Republic	Cut salads	Endivie, iceberg, frisee, radicchio	N	Hungary	Hungary	Unknown	28614292213	0	24.07.2022	20.07.2022	21.07.2022	26.08.2022	Dneasy® PowerSoil® Pro Kit	169048450	26.08.2022	SensiFAST™ Probe Lo-ROX Kit	SF591-B102180	undiluted	0	NA	negative	0	0	NA	negative	0	30.03	0.0984886	positive	3	negative
CZ-297	Czech Republic	Cut salads	Endivie, escarola, radicchio	N	EU	EU	Unknown	L122195 17:27	0	25.07.2022	20.07.2022	21.07.2022	26.08.2022	Dneasy® PowerSoil® Pro Kit	169048450	26.08.2022	SensiFAST™ Probe Lo-ROX Kit	SF591-B102180	undiluted	0	NA	negative	0	0	NA	negative	0	30.11	0.147309	positive	3	negative
CZ-298	Czech Republic	Cut salads	Endivie, escarola, radicchio	N	EU	EU	Unknown	L122194 11:08	0	23.07.2022	20.07.2022	21.07.2022	26.08.2022	Dneasy® PowerSoil® Pro Kit	169048450	26.08.2022	SensiFAST™ Probe Lo-ROX Kit	SF591-B102180	undiluted	0	NA	negative	0	0	NA	negative	0	29.76	0.135277	positive	3	negative
CZ-299	Czech Republic	Baby leaves	Baby green lettuce, baby red lettuce, rocket, baby spinach	N	EU	EU	Unknown	L122196 08:21	0	25.07.2022	20.07.2022	21.07.2022	26.08.2022	Dneasy® PowerSoil® Pro Kit	169048450	26.08.2022	SensiFAST™ Probe Lo-ROX Kit	SF591-B102180	undiluted	0	NA	negative	0	0	NA	negative	0	30.04	0.14	positive	3	negative
CZ-300	Czech Republic	Baby leaves	Rocket, baby salad, bull's blood, mizuna, tatsoi, red chard	N	Italy	Italy	Unknown	L:143421453	0	Unknown	20.07.2022	21.07.2022	26.08.2022	Dneasy® PowerSoil® Pro Kit	169048450	26.08.2022	SensiFAST™ Probe Lo-ROX Kit	SF591-B102180	undiluted	0	NA	negative	0	0	NA	negative	0	30.0267	0.145029	positive	3	negative
CZ-301	Czech Republic	Cut salads	Endivie, iceberg, frisee, radicchio	N	Hungary	Hungary	Unknown	29700462214	0	31.07.2022	01.08.2022	02.08.2022	26.08.2022	Dneasy® PowerSoil® Pro Kit	169048450	26.08.2022	SensiFAST™ Probe Lo-ROX Kit	SF591-B102180	undiluted	0	NA	negative	0	0	NA	negative	0	30.15	0.150997	positive	3	negative
CZ-302	Czech Republic	Cut salads	Endivie, iceberg, frisee, radicchio	N	Hungary	Hungary	Unknown	29423322214	0	29.07.2022	01.08.2022	02.08.2022	26.08.2022	Dneasy® PowerSoil® Pro Kit	169048450	26.08.2022	SensiFAST™ Probe Lo-ROX Kit	SF591-B102180	undiluted	0	NA	negative	0	0	NA	negative	0	30.1233	0.109697	positive	3	negative
CZ-303	Czech Republic	Baby leaves	Baby green lettuce, baby red lettuce, rocket, baby spinach	N	EU	EU	Unknown	L122204 09:41	0	02.08.2022	01.08.2022	02.08.2022	26.08.2022	Dneasy® PowerSoil® Pro Kit	169048450	26.08.2022	SensiFAST™ Probe Lo-ROX Kit	SF591-B102180	undiluted	0	NA	negative	0	0	NA	negative	0	30.0267	0.100167	positive	3	negative
CZ-304	Czech Republic	Baby leaves	Baby green lettuce, baby red lettuce, rocket, baby spinach	N	EU	EU	Unknown	L122203 12:29	0	01.08.2022	01.08.2022	02.08.2022	26.08.2022	Dneasy® PowerSoil® Pro Kit	169048450	26.08.2022	SensiFAST™ Probe Lo-ROX Kit	SF591-B102180	undiluted	0	NA	negative	0	0	NA	negative	0	29.9533	0.0321455	positive	3	negative
CZ-305	Czech Republic	Cut salads	Endivie, escarola, radicchio	N	EU	EU	Unknown	L122202 14:51	0	02.08.2022	01.08.2022	02.08.2022	26.08.2022	Dneasy® PowerSoil® Pro Kit	169048450	26.08.2022	SensiFAST™ Probe Lo-ROX Kit	SF591-B102180	undiluted	0	NA	negative	0	0	NA	negative	0	30.1533	0.195533	positive	3	negative
CZ-306	Czech Republic	Baby leaves	Rocket, baby salad, bull's blood, mizuna, tatsoi, red chard	N	Italy	Italy	Unknown	L:213522337	0	Unknown	01.08.2022	02.08.2022	26.08.2022	Dneasy® PowerSoil® Pro Kit	169048450	26.08.2022	SensiFAST™ Probe Lo-ROX Kit	SF591-B102180	undiluted	0	NA	negative	0	0	NA	negative	0	30.0567	0.0862168	positive	3	negative
CZ-307	Czech Republic	Baby leaves	Rocket, baby salad, bull's blood, mizuna, tatsoi, red chard	N	Italy	Italy	Unknown	L:143451633	0	Unknown	01.08.2022	02.08.2022	26.08.2022	Dneasy® PowerSoil® Pro Kit	169048450	26.08.2022	SensiFAST™ Probe Lo-ROX Kit	SF591-B102180	undiluted	0	NA	negative	0	0	NA	negative	0	30.05	0.138564	positive	3	negative
CZ-308	Czech Republic	Baby leaves	Baby green lettuce, baby red lettuce, rocket, baby spinach	N	EU	EU	Unknown	L122206 11:27	0	04.08.2022	04.08.2022	04.08.2022	26.08.2022	Dneasy® PowerSoil® Pro Kit	169048450	26.08.2022	SensiFAST™ Probe Lo-ROX Kit	SF591-B102180	undiluted	0	NA	negative	0	0	NA	negative	0	30.1667	0.0503322	positive	3	negative
CZ-309	Czech Republic	Baby leaves	Baby green lettuce, baby red lettuce, rocket, baby spinach	N	EU	EU	Unknown	L122209 17:10	0	08.08.2022	04.08.2022	04.08.2022	26.08.2022	Dneasy® PowerSoil® Pro Kit	169048450	26.08.2022	SensiFAST™ Probe Lo-ROX Kit	SF591-B102180	undiluted	0	NA	negative	0	0	NA	negative	0	30.2033	0.187172	positive	3	negative
CZ-310	Czech Republic	Cut salads	Endivie, escarola, radicchio	N	EU	EU	Unknown	L122208 14:40	0	06.08.2022	04.08.2022	04.08.2022	07.09.2022	Dneasy® PowerSoil® Pro Kit	172033363	07.09.2022	SensiFAST™ Probe Lo-ROX Kit	SF591-B102180	undiluted	0	NA	negative	0	0	NA	negative	0	30.9	0.043589	positive	3	negative
CZ-311	Czech Republic	Cut salads	Endivie, iceberg, frisee, radicchio	N	Hungary	Hungary	Unknown	30513502211	0	05.08.2022	04.08.2022	04.08.2022	07.09.2022	Dneasy® PowerSoil® Pro Kit	172033363	07.09.2022	SensiFAST™ Probe Lo-ROX Kit	SF591-B102180	undiluted	0	NA	negative	0	0	NA	negative	0	31.18	0.184752	positive	3	negative
CZ-312	Czech Republic	Cut salads	Endivie, iceberg, frisee, radicchio	N	Hungary	Hungary	Unknown	32116132211	0	14.08.2022	10.08.2022	11.08.2022	07.09.2022	Dneasy® PowerSoil® Pro Kit	172033363	07.09.2022	SensiFAST™ Probe Lo-ROX Kit	SF591-B102180	undiluted	0	NA	negative	0	0	NA	negative	0	31.3967	0.0264575	positive	3	negative
CZ-313	Czech Republic	Baby leaves	Baby green lettuce, baby red lettuce, rocket, baby spinach	N	EU	EU	Unknown	L122215 11:43	0	13.08.2022	10.08.2022	11.08.2022	07.09.2022	Dneasy® PowerSoil® Pro Kit	172033363	07.09.2022	SensiFAST™ Probe Lo-ROX Kit	SF591-B102180	undiluted	0	NA	negative	0	0	NA	negative	0	31.4567	0.183576	positive	3	negative
CZ-314	Czech Republic	Baby leaves	Baby green lettuce, baby red lettuce, rocket, baby spinach	N	EU	EU	Unknown	L122214 12:14	0	12.08.2022	10.08.2022	11.08.2022	07.09.2022	Dneasy® PowerSoil® Pro Kit	172033363	07.09.2022	SensiFAST™ Probe Lo-ROX Kit	SF591-B102180	undiluted	0	NA	negative	0	0	NA	negative	0	31.4433	0.343123	positive	3	negative
CZ-315	Czech Republic	Baby leaves	Rocket, baby salad, bull's blood, mizuna, tatsoi, red chard	N	Italy	Italy	Unknown	L:213670854	0	Unknown	10.08.2022	11.08.2022	07.09.2022	Dneasy® PowerSoil® Pro Kit	172033363	07.09.2022	SensiFAST™ Probe Lo-ROX Kit	SF591-B102180	undiluted	0	NA	negative	0	0	NA	negative	0	30.8067	0.147309	positive	3	negative
CZ-316	Czech Republic	Baby leaves	Rocket, baby salad, bull's blood, mizuna, tatsoi, red chard	N	Italy	Italy	Unknown	L:213670855	0	Unknown	10.08.2022	11.08.2022	07.09.2022	Dneasy® PowerSoil® Pro Kit	172033363	07.09.2022	SensiFAST™ Probe Lo-ROX Kit	SF591-B102180	undiluted	0	NA	negative	0	0	NA	negative	0	31.5467	0.264071	positive	3	negative
CZ-317	Czech Republic	Cut salads	Endivie, escarola, radicchio	N	EU	EU	Unknown	L122215 13:29	0	13.08.2022	10.08.2022	11.08.2022	07.09.2022	Dneasy® PowerSoil® Pro Kit	172033363	07.09.2022	SensiFAST™ Probe Lo-ROX Kit	SF591-B102180	undiluted	0	NA	negative	0	0	NA	negative	0	30.7333	0.0251661	positive	3	negative
CZ-318	Czech Republic	Cut salads	Endivie, escarola, radicchio	N	EU	EU	Unknown	L122217 14:04	0	15.08.2022	10.08.2022	11.08.2022	07.09.2022	Dneasy® PowerSoil® Pro Kit	172033363	07.09.2022	SensiFAST™ Probe Lo-ROX Kit	SF591-B102180	undiluted	0	NA	negative	0	0	NA	negative	0	30.9267	0.5	positive	3	negative
CZ-319	Czech Republic	Baby leaves	Baby green lettuce, baby red lettuce, rocket, baby spinach	N	EU	EU	Unknown	L122222 14:57	0	20.08.2022	17.08.2022	18.08.2022	07.09.2022	Dneasy® PowerSoil® Pro Kit	172033363	07.09.2022	SensiFAST™ Probe Lo-ROX Kit	SF591-B102180	undiluted	0	NA	negative	0	0	NA	negative	0	31.2433	0.326548	positive	3	negative
CZ-320	Czech Republic	Baby leaves	Baby green lettuce, baby red lettuce, rocket, baby spinach	N	EU	EU	Unknown	L122220 13:32	0	18.08.2022	17.08.2022	18.08.2022	07.09.2022	Dneasy® PowerSoil® Pro Kit	172033363	07.09.2022	SensiFAST™ Probe Lo-ROX Kit	SF591-B102180	undiluted	0	NA	negative	0	0	NA	negative	0	31.2333	0.213854	positive	3	negative
CZ-321	Czech Republic	Cut salads	Endivie, escarola, radicchio	N	EU	EU	Unknown	L122225 12:39	0	23.08.2022	17.08.2022	18.08.2022	07.09.2022	Dneasy® PowerSoil® Pro Kit	172033363	07.09.2022	SensiFAST™ Probe Lo-ROX Kit	SF591-B102180	undiluted	0	NA	negative	0	0	NA	negative	0	31.5033	0.18037	positive	3	negative
CZ-322	Czech Republic	Cut salads	Endivie, escarola, radicchio	N	EU	EU	Unknown	L122221 11:09	0	19.08.2022	17.08.2022	18.08.2022	07.09.2022	Dneasy® PowerSoil® Pro Kit	172033363	07.09.2022	SensiFAST™ Probe Lo-ROX Kit	SF591-B102180	undiluted	0	NA	negative	0	0	NA	negative	0	31.3467	0.085049	positive	3	negative
CZ-323	Czech Republic	Cut salads	Endivie, iceberg, frisee, radicchio	N	Hungary	Hungary	Unknown	32617162213	0	21.08.2022	17.08.2022	18.08.2022	07.09.2022	Dneasy® PowerSoil® Pro Kit	172033363	07.09.2022	SensiFAST™ Probe Lo-ROX Kit	SF591-B102180	undiluted	0	NA	negative	0	0	NA	negative	0	31.3767	0.209523	positive	3	negative
CZ-324	Czech Republic	Cut salads	Endivie, escarola, radicchio	N	EU	EU	Unknown	L122225 12:39	0	27.08.2022	21.08.2022	22.08.2022	07.09.2022	Dneasy® PowerSoil® Pro Kit	172033363	07.09.2022	SensiFAST™ Probe Lo-ROX Kit	SF591-B102180	undiluted	0	NA	negative	0	0	NA	negative	0	31.45	0.223681	positive	3	negative
CZ-325	Czech Republic	Cut salads	Endivie, escarola, radicchio	N	EU	EU	Unknown	L122229 13:34	0	25.08.2022	21.08.2022	22.08.2022	07.09.2022	Dneasy® PowerSoil® Pro Kit	172033363	07.09.2022	SensiFAST™ Probe Lo-ROX Kit	SF591-B102180	undiluted	0	NA	negative	0	0	NA	negative	0	31.3	0.534634	positive	3	negative
CZ-326	Czech Republic	Baby leaves	Baby green lettuce, baby red lettuce, rocket, baby spinach	N	EU	EU	Unknown	L122229 12:25	0	27.08.2022	21.08.2022	22.08.2022	07.09.2022	Dneasy® PowerSoil® Pro Kit	172033363	07.09.2022	SensiFAST™ Probe Lo-ROX Kit	SF591-B102180	undiluted	0	NA	negative	0	0	NA	negative	0	30.91	0.45299	positive	3	negative
CZ-327	Czech Republic	Cut salads	Endivie, iceberg, frisee, radicchio	N	Hungary	Hungary	Unknown	34112262212	0	28.08.2022	21.08.2022	22.08.2022	07.09.2022	Dneasy® PowerSoil® Pro Kit	172033363	07.09.2022	SensiFAST™ Probe Lo-ROX Kit	SF591-B102180	undiluted	0	NA	negative	0	0	NA	negative	0	31.33	0.340735	positive	3	negative
CZ-328	Czech Republic	Cut salads	Endivie, iceberg, frisee, radicchio	N	Hungary	Hungary	Unknown	33616412213	0	26.08.2022	21.08.2022	22.08.2022	07.09.2022	Dneasy® PowerSoil® Pro Kit	172033363	07.09.2022	SensiFAST™ Probe Lo-ROX Kit	SF591-B102180	undiluted	0	NA	negative	0	0	NA	negative	0	31.42	0.132035	positive	3	negative
CZ-329	Czech Republic	Cut salads	Endivie, iceberg, frisee, radicchio	N	Hungary	Hungary	Unknown	35616132212	0	09.09.2022	07.09.2022	08.09.2022	07.09.2022	Dneasy® PowerSoil® Pro Kit	172033363	07.09.2022	SensiFAST™ Probe Lo-ROX Kit	SF591-B102180	undiluted	0	NA	negative	0	0	NA	negative	0	31.5467	0.15308	positive	3	negative
CZ-330	Czech Republic	Cut salads	Endivie, iceberg, frisee, radicchio	N	Hungary	Hungary	Unknown	36116222211	0	11.09.2022	07.09.2022	08.09.2022	31.10.2022	Dneasy® PowerSoil® Pro Kit	172033363	31.10.2022	SensiFAST™ Probe Lo-ROX Kit	SF591-B102180	undiluted	0	NA	negative	0	0	NA	negative	0	32.44	0.105357	positive	3	negative
CZ-331	Czech Republic	Baby leaves	Baby green lettuce, baby red lettuce, rocket, baby spinach	N	EU	EU	Unknown	L122244 12:57	0	12.09.2022	07.09.2022	08.09.2022	31.10.2022	Dneasy® PowerSoil® Pro Kit	172033363	31.10.2022	SensiFAST™ Probe Lo-ROX Kit	SF591-B102180	undiluted	0	NA	negative	0	0	NA	negative	0	30.6267	0.265581	positive	3	negative
CZ-332	Czech Republic	Baby leaves	Baby green lettuce, baby red lettuce, rocket, baby spinach	N	EU	EU	Unknown	L122246 13:36	0	13.09.2022	07.09.2022	08.09.2022	31.10.2022	Dneasy® PowerSoil® Pro Kit	172033363	31.10.2022	SensiFAST™ Probe Lo-ROX Kit	SF591-B102180	undiluted	0	NA	negative	0	0	NA	negative	0	30.5567	0.140119	positive	3	negative
CZ-333	Czech Republic	Cut salads	Endivie, escarola, radicchio	N	EU	EU	Unknown	L122246 14:02	0	13.09.2022	07.09.2022	08.09.2022	31.10.2022	Dneasy® PowerSoil® Pro Kit	172033363	31.10.2022	SensiFAST™ Probe Lo-ROX Kit	SF591-B102180	undiluted	0	NA	negative	0	0	NA	negative	0	30.4133	0.217332	positive	3	negative
CZ-334	Czech Republic	Cut salads	Endivie, escarola, radicchio	N	EU	EU	Unknown	L122243 16:29	0	10.09.2022	07.09.2022	08.09.2022	31.10.2022	Dneasy® PowerSoil® Pro Kit	172033363	31.10.2022	SensiFAST™ Probe Lo-ROX Kit	SF591-B102180	undiluted	0	NA	negative	0	0	NA	negative	0	30.5167	0.0945163	positive	3	negative
CZ-335	Czech Republic	Baby leaves	Rocket, baby salad, bull's blood, mizuna, tatsoi, red chard	N	Italy	Italy	Unknown	L:143872227	0	Unknown	07.09.2022	08.09.2022	31.10.2022	Dneasy® PowerSoil® Pro Kit	172033363	31.10.2022	SensiFAST™ Probe Lo-ROX Kit	SF591-B102180	undiluted	0	NA	negative	0	0	NA	negative	0	30.8	0.157162	positive	3	negative
CZ-336	Czech Republic	Baby leaves	Rocket, baby salad, bull's blood, mizuna, tatsoi, red chard	N	Italy	Italy	Unknown	L:143872209	0	Unknown	07.09.2022	08.09.2022	31.10.2022	Dneasy® PowerSoil® Pro Kit	172033363	31.10.2022	SensiFAST™ Probe Lo-ROX Kit	SF591-B102180	undiluted	0	NA	negative	0	0	NA	negative	0	30.2267	0.0680686	positive	3	negative
CZ-337	Czech Republic	Cut salads	Endivie, iceberg, frisee, radicchio	N	Hungary	Hungary	Unknown	36611522213	0	16.09.2022	12.09.2022	14.09.2022	31.10.2022	Dneasy® PowerSoil® Pro Kit	172033363	31.10.2022	SensiFAST™ Probe Lo-ROX Kit	SF591-B102180	undiluted	0	NA	negative	0	0	NA	negative	0	29.9833	0.0568624	positive	3	negative
CZ-338	Czech Republic	Cut salads	Endivie, iceberg, frisee, radicchio	N	Hungary	Hungary	Unknown	36612582213	0	18.09.2022	12.09.2022	14.09.2022	31.10.2022	Dneasy® PowerSoil® Pro Kit	172033363	31.10.2022	SensiFAST™ Probe Lo-ROX Kit	SF591-B102180	undiluted	0	NA	negative	0	0	NA	negative	0	31.5033	0.162891	positive	3	negative
CZ-339	Czech Republic	Baby leaves	Rocket, baby salad, bull's blood, mizuna, tatsoi, red chard	N	Italy	Italy	Unknown	L:173982208	0	Unknown	12.09.2022	14.09.2022	31.10.2022	Dneasy® PowerSoil® Pro Kit	172033363	31.10.2022	SensiFAST™ Probe Lo-ROX Kit	SF591-B102180	undiluted	0	NA	negative	0	0	NA	negative	0	30.8267	0.110151	positive	3	negative
CZ-340	Czech Republic	Baby leaves	Rocket, baby salad, bull's blood, mizuna, tatsoi, red chard	N	Italy	Italy	Unknown	L:144012122	0	Unknown	12.09.2022	14.09.2022	31.10.2022	Dneasy® PowerSoil® Pro Kit	172033363	31.10.2022	SensiFAST™ Probe Lo-ROX Kit	SF591-B102180	undiluted	0	NA	negative	0	0	NA	negative	0	30.4767	0.0707107	positive	3	negative
CZ-341	Czech Republic	Baby leaves	Baby green lettuce, baby red lettuce, rocket, baby spinach	N	EU	EU	Unknown	L122249 08:17	0	16.09.2022	12.09.2022	14.09.2022	31.10.2022	Dneasy® PowerSoil® Pro Kit	172033363	31.10.2022	SensiFAST™ Probe Lo-ROX Kit	SF591-B102180	undiluted	0	NA	negative	0	0	NA	negative	0	30.5333	0.180093	positive	3	negative
CZ-342	Czech Republic	Baby leaves	Baby green lettuce, baby red lettuce, rocket, baby spinach	N	EU	EU	Unknown	L122253 16:46	0	20.09.2022	12.09.2022	14.09.2022	31.10.2022	Dneasy® PowerSoil® Pro Kit	172033363	31.10.2022	SensiFAST™ Probe Lo-ROX Kit	SF591-B102180	undiluted	0	NA	negative	0	0	NA	negative	0	30.39	0.145717	positive	3	negative
CZ-343	Czech Republic	Cut salads	Endivie, escarola, radicchio	N	EU	EU	Unknown	L122253 11:31	0	20.09.2022	12.09.2022	14.09.2022	31.10.2022	Dneasy® PowerSoil® Pro Kit	172033363	31.10.2022	SensiFAST™ Probe Lo-ROX Kit	SF591-B102180	undiluted	0	NA	negative	0	0	NA	negative	0	31.3333	0.161658	positive	3	negative
CZ-344	Czech Republic	Cut salads	Endivie, iceberg, frisee, radicchio	N	Hungary	Hungary	Unknown	37514342213	0	23.09.2022	19.09.2022	20.09.2022	31.10.2022	Dneasy® PowerSoil® Pro Kit	172033363	31.10.2022	SensiFAST™ Probe Lo-ROX Kit	SF591-B102180	undiluted	0	NA	negative	0	0	NA	negative	0	35.2233	0.0353553	positive	3	negative
CZ-345	Czech Republic	Cut salads	Endivie, iceberg, frisee, radicchio	N	Hungary	Hungary	Unknown	37616432211	0	25.09.2022	19.09.2022	20.09.2022	31.10.2022	Dneasy® PowerSoil® Pro Kit	172033363	31.10.2022	SensiFAST™ Probe Lo-ROX Kit	SF591-B102180	undiluted	0	NA	negative	0	0	NA	negative	0	30.5633	0.0602771	positive	3	negative
CZ-346	Czech Republic	Cut salads	Endivie, escarola, radicchio	N	EU	EU	Unknown	L122260 12:14	0	27.09.2022	19.09.2022	20.09.2022	31.10.2022	Dneasy® PowerSoil® Pro Kit	172033363	31.10.2022	SensiFAST™ Probe Lo-ROX Kit	SF591-B102180	undiluted	0	NA	negative	0	0	NA	negative	0	30.5333	0.0494975	positive	3	negative
CZ-347	Czech Republic	Cut salads	Endivie, escarola, radicchio	N	EU	EU	Unknown	L122259 13:06	0	26.09.2022	19.09.2022	20.09.2022	31.10.2022	Dneasy® PowerSoil® Pro Kit	172033363	31.10.2022	SensiFAST™ Probe Lo-ROX Kit	SF591-B102180	undiluted	0	NA	negative	0	0	NA	negative	0	30.5167	0.145717	positive	3	negative
CZ-348	Czech Republic	Baby leaves	Baby green lettuce, baby red lettuce, rocket, baby spinach	N	EU	EU	Unknown	L122257 13:41	0	24.09.2022	19.09.2022	20.09.2022	31.10.2022	Dneasy® PowerSoil® Pro Kit	172033363	31.10.2022	SensiFAST™ Probe Lo-ROX Kit	SF591-B102180	undiluted	0	NA	negative	0	0	NA	negative	0	30.5167	0.162891	positive	3	negative
CZ-349	Czech Republic	Baby leaves	Baby green lettuce, baby red lettuce, rocket, baby spinach	N	EU	EU	Unknown	L122259 11:24	0	26.09.2022	19.09.2022	20.09.2022	31.10.2022	Dneasy® PowerSoil® Pro Kit	172033363	31.10.2022	SensiFAST™ Probe Lo-ROX Kit	SF591-B102180	undiluted	0	NA	negative	0	0	NA	negative	0	30.3767	0.0602771	positive	3	negative
CZ-350	Czech Republic	Baby leaves	Rocket, baby salad, bull's blood, mizuna, tatsoi, red chard	N	Italy	Italy	Unknown	L:144081910	0	Unknown	19.09.2022	20.09.2022	31.10.2022	Dneasy® PowerSoil® Pro Kit	172033363	31.10.2022	SensiFAST™ Probe Lo-ROX Kit	SF591-B102180	undiluted	0	NA	negative	0	0	NA	negative	0	30.4733	0.0424264	positive	3	negative

## Sheet: Denmark
Sample Number	Sampling Country	Category (Baby leaves OR Cut salads OR Other OR Mostly baby leaves OR Mostly cut salads)	Salad Composition	Organic (Y/N)	Country Origin (cultivation)	Packaging Country by barcode	Date of packaging	LOT OR Batch OR Time stamp	Replicates	Expiration date	Date of sampling	Date of sample processing (washing)	Date of DNA extraction	DNA extraction Kit (incl. Freeze-Thaw cycles)	DNA extraction Kit LOT number	Date of qPCR	qPCR Mastermix	qPCR Mastermix LOT number	DNA template dilution	529-RE CTmean	529-RE CT-SD	529-RE Result	529-RE positive replicates of 3 replicates	B1 CTmean	B1 CT-SD	B1 Result	B1 positive replicates of 3 replicates	IAC CTmean	IAC CT-SD	IAC Result	IAC positive replicates of 3 replicates	Final Result	Comment
DK-001	Denmark	Mostly cut salads	Lamb lettuce, Radicchio, Friseé, Rocket	N	France (Labs lettuce), Italy (Radicchio), Germany (Rocket)0	Denmark	Unknown	C3A982918	0	26.10.2021	22.10.2021	22.10.2021	02.11.2021	Qiagen DNEasy Power Soil Pro	169038456	17.12.2022	Quanto Tough	66146509	undiluted	0	NA	negative	0	0	NA	negative	0	33.0264	0.269735	positive	3	negative
DK-002	Denmark	Mostly cut salads	Lamb lettuce, Radicchio, Friseé, Rocket	N	France (Labs lettuce), Italy (Radicchio), Germany (Rocket)0	Denmark	Unknown	C3A982919	0	26.10.2021	22.10.2021	22.10.2021	02.11.2021	Qiagen DNEasy Power Soil Pro	169038456	17.12.2022	Quanto Tough	66146509	undiluted	0	NA	negative	0	0	NA	negative	0	32.9443	0.321903	positive	3	negative
DK-003	Denmark	Mostly cut salads	Lamb lettuce, Radicchio, Friseé, Rocket	N	France (Labs lettuce), Italy (Radicchio), Germany (Rocket)0	Denmark	Unknown	C3A982919	1	26.10.2021	22.10.2021	22.10.2021	02.11.2021	Qiagen DNEasy Power Soil Pro	169038456	17.12.2022	Quanto Tough	66146509	undiluted	0	NA	negative	0	0	NA	negative	0	32.9531	0.321026	positive	3	negative
DK-004	Denmark	Mostly cut salads	Lamb lettuce, Radicchio, Friseé, Rocket	N	France (Labs lettuce), Italy (Radicchio), Germany (Rocket)0	Denmark	Unknown	C3A982918	1	26.10.2021	22.10.2021	22.10.2021	02.11.2021	Qiagen DNEasy Power Soil Pro	169038456	17.12.2022	Quanto Tough	66146509	undiluted	0	NA	negative	0	0	NA	negative	0	33.1727	0.23125	positive	3	negative
DK-005	Denmark	Mostly cut salads	Lamb lettuce, Radicchio, Friseé, Rocket	N	France (Labs lettuce), Italy (Radicchio), Germany (Rocket)0	Denmark	Unknown	C3A782616	0	24.10.2021	22.10.2021	22.10.2021	02.11.2021	Qiagen DNEasy Power Soil Pro	169038456	17.12.2022	Quanto Tough	66146509	undiluted	0	NA	negative	0	0	NA	negative	0	32.7661	0.781052	positive	3	negative	pellet divided in two. Mean and sd calculated from 6 wells in qPCR.
DK-006	Denmark	Mostly cut salads	Lamb lettuce, Radicchio, Friseé, Rocket	N	France (Labs lettuce), Italy (Radicchio), Germany (Rocket)0	Denmark	Unknown	C3A782616	1	24.10.2021	22.10.2021	22.10.2021	02.11.2021	Qiagen DNEasy Power Soil Pro	169038456	17.12.2022	Quanto Tough	66146509	undiluted	0	NA	negative	0	0	NA	negative	0	33.574	0.429731	positive	3	negative	pellet divided in two. Mean and sd calculated from 6 wells in qPCR.
DK-007	Denmark	Cut salads	Iceberg (80%), radicchio (10%), Friseé (10%)	Y	Europe	Denmark	15.10.2021	858415	0	22.10.2021	22.10.2021	22.10.2021	02.11.2021	Qiagen DNEasy Power Soil Pro	169038456	17.12.2022	Quanto Tough	66146509	undiluted	0	NA	negative	0	0	NA	negative	0	33.49	0.588906	positive	3	negative
DK-008	Denmark	Cut salads	Iceberg (80%), radicchio (10%), Friseé (10%)	Y	Europe	Denmark	15.10.2021	858415	1	22.10.2021	22.10.2021	22.10.2021	02.11.2021	Qiagen DNEasy Power Soil Pro	169038456	17.12.2022	Quanto Tough	66146509	undiluted	0	NA	negative	0	0	NA	negative	0	32.8964	0.543337	positive	3	negative	Extra 50 ml tube transfer as it did not fit into the centrifuge
DK-009	Denmark	Cut salads	Iceberg (80%), radicchio (10%), Friseé (10%)	Y	Europe	Denmark	19.10.2021	859712	0	26.10.2021	22.10.2021	22.10.2021	04.11.2021	Qiagen DNEasy Power Soil Pro	169038456	17.12.2022	Quanto Tough	66146509	undiluted	0	NA	negative	0	0	NA	negative	0	33.087	0.109758	positive	3	negative	Extra 50 ml tube transfer as it did not fit into the centrifuge
DK-010	Denmark	Mostly cut salads	Radicchio (41%), Friseé (36%), Batavia (16%), Rocket (7%)	Y	Europe	Denmark	14.10.2021	858418	0	22.10.2021	22.10.2021	22.10.2021	04.11.2021	Qiagen DNEasy Power Soil Pro	169038456	17.12.2022	Quanto Tough	66146509	undiluted	0	NA	negative	0	0	NA	negative	0	33.7698	0.469308	positive	3	negative	Extra 50 ml tube transfer as it did not fit into the centrifuge
DK-011	Denmark	Mostly cut salads	Radicchio (41%), Friseé (36%), Batavia (16%), Rocket (7%)	Y	Europe	Denmark	14.10.2021	858418	1	22.10.2021	22.10.2021	22.10.2021	04.11.2021	Qiagen DNEasy Power Soil Pro	169038456	17.12.2022	Quanto Tough	66146509	undiluted	0	NA	negative	0	0	NA	negative	0	33.5167	0.855842	positive	3	negative	Extra 50 ml tube transfer as it did not fit into the centrifuge
DK-012	Denmark	Mostly cut salads	Radicchio (41%), Friseé (36%), Batavia (16%), Rocket (7%)	Y	Europe	Denmark	14.10.2021	858418	1	22.10.2021	22.10.2021	22.10.2021	04.11.2021	Qiagen DNEasy Power Soil Pro	169038456	17.12.2022	Quanto Tough	66146509	undiluted	0	NA	negative	0	0	NA	negative	0	33.1809	0.583006	positive	3	negative	Extra 50 ml tube transfer as it did not fit into the centrifuge
DK-013	Denmark	Mostly cut salads	Radicchio (41%), Friseé (36%), Batavia (16%), Rocket (7%)	Y	Europe	Denmark	14.10.2021	858418	1	22.10.2021	22.10.2021	22.10.2021	04.11.2021	Qiagen DNEasy Power Soil Pro	169038456	17.12.2022	Quanto Tough	66146509	undiluted	0	NA	negative	0	0	NA	negative	0	33.152	0.517126	positive	3	negative	Extra 50 ml tube transfer as it did not fit into the centrifuge
DK-014	Denmark	Other	Lambs lettuce (100%)	Y	Sweden	Denmark	Unknown	860872	0	30.10.2021	25.10.2021	25.10.2021	04.11.2021	Qiagen DNEasy Power Soil Pro	169038456	17.12.2022	Quanto Tough	66146509	undiluted	0	NA	negative	0	0	NA	negative	0	33.9742	0.319428	positive	3	negative
DK-015	Denmark	Other	Lambs lettuce (100%)	Y	Sweden	Denmark	Unknown	860872	1	30.10.2021	25.10.2021	25.10.2021	04.11.2021	Qiagen DNEasy Power Soil Pro	169038456	17.12.2022	Quanto Tough	66146509	undiluted	0	NA	negative	0	0	NA	negative	0	32.9812	0.343227	positive	3	negative
DK-016	Denmark	Other	Lambs lettuce (100%)	Y	Sweden	Denmark	Unknown	860872	1	30.10.2021	25.10.2021	25.10.2021	04.11.2021	Qiagen DNEasy Power Soil Pro	169038456	17.12.2022	Quanto Tough	66146509	undiluted	0	NA	negative	0	0	NA	negative	0	32.9525	0.11528	positive	3	negative
DK-017	Denmark	Other	Lambs lettuce (100%)	Y	Sweden	Denmark	Unknown	860872	1	30.10.2021	25.10.2021	25.10.2021	04.11.2021	Qiagen DNEasy Power Soil Pro	169038456	17.12.2022	Quanto Tough	66146509	undiluted	0	NA	negative	0	0	NA	negative	0	33.3198	0.593939	positive	3	negative
DK-018	Denmark	Other	Rocket (100%)	Y	Sweden	Denmark	Unknown	860041	0	28.10.2021	25.10.2021	25.10.2021	04.11.2021	Qiagen DNEasy Power Soil Pro	169038456	17.12.2022	Quanto Tough	66146509	undiluted	0	NA	negative	0	0	NA	negative	0	34.2391	0.372215	positive	3	negative
DK-019	Denmark	Other	Rocket (100%)	Y	Sweden	Denmark	Unknown	860868	0	30.10.2021	25.10.2021	25.10.2021	16.11.2021	Qiagen DNEasy Power Soil Pro	169038456	17.12.2022	Quanto Tough	66146509	undiluted	0	NA	negative	0	0	NA	negative	0	33.1186	0.19275	positive	3	negative
DK-020	Denmark	Other	Rocket (100%)	Y	Sweden	Denmark	Unknown	860497	0	29.10.2021	25.10.2021	25.10.2021	16.11.2021	Qiagen DNEasy Power Soil Pro	169038456	17.12.2022	Quanto Tough	66146509	undiluted	0	NA	negative	0	0	NA	negative	0	33.2734	0.621358	positive	3	negative
DK-021	Denmark	Cut salads	Frisée (40%), Iceberg (30%), Radicchio (30%)	Y	Italy (Frisée, raddichio), Denmark (Iceberg)	Denmark	22.10.2021	10:09:00	0	31.10.2021	26.10.2021	26.10.2021	16.11.2021	Qiagen DNEasy Power Soil Pro	169038456	17.12.2022	Quanto Tough	66146509	undiluted	0	NA	negative	0	0	NA	negative	0	32.8704	1.12861	positive	3	negative
DK-022	Denmark	Cut salads	Frisée (40%), Iceberg (30%), Radicchio (30%)	Y	Italy (Frisée, raddichio), Denmark (Iceberg)	Denmark	22.10.2021	10:09:00	1	31.10.2021	26.10.2021	26.10.2021	16.11.2021	Qiagen DNEasy Power Soil Pro	169038456	21.12.2022	Q.Tough	106146509	undiluted	0	NA	negative	0	0	NA	negative	0	33.5	0.29	positive	3	negative
DK-023	Denmark	Cut salads	Frisée (40%), Iceberg (30%), Radicchio (30%)	Y	Italy (Frisée, raddichio), Denmark (Iceberg)	Denmark	22.10.2021	10:11:00	0	31.10.2021	26.10.2021	26.10.2021	16.11.2021	Qiagen DNEasy Power Soil Pro	169038456	21.12.2022	Q.Tough	106146509	undiluted	0	NA	negative	0	0	NA	negative	0	33.25	0.44	positive	3	negative
DK-024	Denmark	Mostly cut salads	Lamb lettuce, Radicchio, Friseé, Rocket	N	France (Labs lettuce), Italy (Radicchio, Friseé), Denmark (Rocket)	Denmark	Unknown	C3A1921002	0	27.10.2021	26.10.2021	26.10.2021	16.11.2021	Qiagen DNEasy Power Soil Pro	169038456	21.12.2022	Q.Tough	106146509	undiluted	0	NA	negative	0	0	NA	negative	0	33.18	0.35	positive	3	negative
DK-025	Denmark	Mostly cut salads	Lamb lettuce, Radicchio, Friseé, Rocket	N	France (Labs lettuce), Italy (Radicchio, Friseé), Denmark (Rocket)	Denmark	Unknown	C3A192959	0	27.10.2021	26.10.2021	26.10.2021	16.11.2021	Qiagen DNEasy Power Soil Pro	169038456	21.12.2022	Q.Tough	106146509	undiluted	0	NA	negative	0	0	NA	negative	0	33.41	0.17	positive	3	negative
DK-026	Denmark	Mostly cut salads	Lamb lettuce, Radicchio, Friseé, Rocket	N	France (Labs lettuce), Italy (Radicchio, Friseé), Denmark (Rocket)	Denmark	Unknown	C3A192726	0	29.10.2021	26.10.2021	26.10.2021	16.11.2021	Qiagen DNEasy Power Soil Pro	169038456	21.12.2022	Q.Tough	106146509	undiluted	0	NA	negative	0	0	NA	negative	0	33.39	0.3	positive	3	negative
DK-027	Denmark	Mostly cut salads	Lamb lettuce, Radicchio, Friseé, Rocket	N	France (Labs lettuce), Italy (Radicchio, Friseé), Denmark (Rocket)	Denmark	Unknown	C3A192725	0	29.10.2021	26.10.2021	26.10.2021	16.11.2021	Qiagen DNEasy Power Soil Pro	169038456	21.12.2022	Q.Tough	106146509	undiluted	0	NA	negative	0	0	NA	negative	0	33.2	0.33	positive	3	negative
DK-028	Denmark	Cut salads	Frisée (40%), Iceberg (30%), Radicchio (30%)	Y	Italy (Frisée, raddichio), Spain (Iceberg)	Denmark	29.10.2021	10:34:00	0	07.11.2021	04.11.2021	05.11.2021	16.11.2021	Qiagen DNEasy Power Soil Pro	169038456	21.12.2022	Q.Tough	106146509	undiluted	0	NA	negative	0	0	NA	negative	0	33.51	0.76	positive	3	negative	weight on 04-11-21
DK-029	Denmark	Cut salads	Frisée (40%), Iceberg (30%), Radicchio (30%)	Y	Italy (Frisée, raddichio), Spain (Iceberg)	Denmark	29.10.2021	10:34:00	1	07.11.2021	04.11.2021	05.11.2021	26.11.2021	Qiagen DNEasy Power Soil Pro	169038456	21.12.2022	Q.Tough	106146509	undiluted	0	NA	negative	0	0	NA	negative	0	33.27	0.67	positive	3	negative	weight on 04-11-21
DK-030	Denmark	Cut salads	Frisée (40%), Iceberg (30%), Radicchio (30%)	Y	Italy (Frisée, raddichio), Spain (Iceberg)	Denmark	29.10.2021	10:34:00	1	07.11.2021	04.11.2021	05.11.2021	26.11.2021	Qiagen DNEasy Power Soil Pro	169038456	21.12.2022	Q.Tough	106146509	undiluted	0	NA	negative	0	0	NA	negative	0	33	0.2	positive	3	negative	weight on 04-11-21
DK-031	Denmark	Mostly cut salads	Radicchio (41%), Friseé (36%), Batavia (16%), Rocket (7%)	Y	Europe	Denmark	31.10.2021	864309	0	08.11.2021	04.11.2021	05.11.2021	26.11.2021	Qiagen DNEasy Power Soil Pro	169038456	21.12.2022	Q.Tough	106146509	undiluted	0	NA	negative	0	0	NA	negative	0	32.62	0.31	positive	3	negative	weight on 04-11-21
DK-032	Denmark	Mostly cut salads	Radicchio (41%), Friseé (36%), Batavia (16%), Rocket (7%)	Y	Europe	Denmark	31.10.2021	864309	1	08.11.2021	04.11.2021	05.11.2021	26.11.2021	Qiagen DNEasy Power Soil Pro	169038456	21.12.2022	Q.Tough	106146509	undiluted	0	NA	negative	0	0	NA	negative	0	33.02	0.45	positive	3	negative	weight on 04-11-21
DK-033	Denmark	Mostly cut salads	Radicchio (41%), Friseé (36%), Batavia (16%), Rocket (7%)	Y	Europe	Denmark	31.10.2021	864309	1	08.11.2021	04.11.2021	05.11.2021	26.11.2021	Qiagen DNEasy Power Soil Pro	169038456	21.12.2022	Q.Tough	106146509	undiluted	0	NA	negative	0	0	NA	negative	0	33.61	0.23	positive	3	negative	weight on 04-11-21
DK-034	Denmark	Mostly cut salads	Radicchio (41%), Friseé (36%), Batavia (16%), Rocket (7%)	Y	Europe	Denmark	04.11.2021	865921	0	12.11.2021	08.11.2021	09.11.2021	26.11.2021	Qiagen DNEasy Power Soil Pro	169038456	21.12.2022	Q.Tough	106146509	undiluted	0	NA	negative	0	0	NA	negative	0	33.14	0.44	positive	3	negative
DK-035	Denmark	Mostly cut salads	Radicchio (41%), Friseé (36%), Batavia (16%), Rocket (7%)	Y	Europe	Denmark	04.11.2021	865921	1	12.11.2021	08.11.2021	09.11.2021	26.11.2021	Qiagen DNEasy Power Soil Pro	169038456	21.12.2022	Q.Tough	106146509	undiluted	0	NA	negative	0	0	NA	negative	0	32.73	0.15	positive	3	negative
DK-036	Denmark	Baby leaves	Rocket (40%), baby spinach (30%), red lettuce (bulls blood or red batavia, 30%)	Y	Europe	Denmark	Unknown	865471	0	12.11.2021	08.11.2021	09.11.2021	26.11.2021	Qiagen DNEasy Power Soil Pro	169038456	21.12.2022	Q.Tough	106146509	undiluted	0	NA	negative	0	0	NA	negative	0	33.07	0.37	positive	3	negative
DK-037	Denmark	Baby leaves	Rocket (40%), baby spinach (30%), red lettuce (bulls blood or red batavia, 30%)	Y	Europe	Denmark	Unknown	865471	1	12.11.2021	08.11.2021	09.11.2021	26.11.2021	Qiagen DNEasy Power Soil Pro	169038456	21.12.2022	Q.Tough	106146509	undiluted	0	NA	negative	0	0	NA	negative	0	33.07	0.29	positive	3	negative
DK-038	Denmark	Baby leaves	Rocket (40%), baby spinach (30%), red lettuce (bulls blood or red batavia, 30%)	Y	Europe	Denmark	Unknown	865881	0	13.11.2021	08.11.2021	09.11.2021	26.11.2021	Qiagen DNEasy Power Soil Pro	169038456	21.12.2022	Q.Tough	106146509	undiluted	0	NA	negative	0	0	NA	negative	0	33.17	0.43	positive	3	negative
DK-039	Denmark	Baby leaves	Rocket (40%), baby spinach (30%), red lettuce (bulls blood or red batavia, 30%)	Y	Europe	Denmark	Unknown	865881	1	13.11.2021	08.11.2021	09.11.2021	30.11.2021	Qiagen DNEasy Power Soil Pro	169038456	21.12.2022	Q.Tough	106146509	undiluted	0	NA	negative	0	0	NA	negative	0	33.07	0.4	positive	3	negative
DK-040	Denmark	Mostly cut salads	Radicchio (41%), Friseé (36%), Batavia (16%), Rocket (7%)	Y	Europe	Denmark	04.11.2021	865921	0	12.11.2021	08.11.2021	09.11.2021	30.11.2021	Qiagen DNEasy Power Soil Pro	169038456	21.12.2022	Q.Tough	106146509	undiluted	0	NA	negative	0	0	NA	negative	0	33.21	0.15	positive	3	negative
DK-041	Denmark	Baby leaves	Bulls Blood, Baby spinach, Red Mangold, Rocket	Y	Italy	Denmark	21.11.2021	C1B3231003	0	28.11.2021	22.11.2021	23.11.2021	30.11.2021	Qiagen DNEasy Power Soil Pro	169038456	21.12.2022	Q.Tough	106146509	undiluted	0	NA	negative	0	0	NA	negative	0	33.49	0.19	positive	3	negative
DK-042	Denmark	Baby leaves	Bulls Blood, Baby spinach, Red Mangold, Rocket	Y	Italy	Denmark	21.11.2021	C1B3231004	0	28.11.2021	22.11.2021	23.11.2021	30.11.2021	Qiagen DNEasy Power Soil Pro	169038456	21.12.2022	Q.Tough	106146509	undiluted	0	NA	negative	0	0	NA	negative	0	33.68	0.33	positive	3	negative
DK-043	Denmark	Baby leaves	Bulls Blood, Baby spinach, Red Mangold, Rocket	Y	Italy	Denmark	21.11.2021	C1B3231004	1	28.11.2021	22.11.2021	23.11.2021	30.11.2021	Qiagen DNEasy Power Soil Pro	169038456	21.12.2022	Q.Tough	106146509	undiluted	0	NA	negative	0	0	NA	negative	0	33.23	0.17	positive	3	negative
DK-044	Denmark	Baby leaves	Bulls Blood, Baby spinach, Red Mangold, Rocket	Y	Italy	Denmark	21.11.2021	C1B3231003	1	28.11.2021	22.11.2021	23.11.2021	30.11.2021	Qiagen DNEasy Power Soil Pro	169038456	23.03.2022	Q.Tough	66194521	undiluted	0	NA	negative	0	0	NA	negative	0	33.7952	0.540502	positive	3	negative
DK-045	Denmark	Baby leaves	Bulls Blood, Baby spinach, Red Mangold, Rocket	Y	Italy	Denmark	21.11.2021	C1B3231003	1	28.11.2021	22.11.2021	23.11.2021	30.11.2021	Qiagen DNEasy Power Soil Pro	169038456	23.03.2022	Q.Tough	66194521	undiluted	0	NA	negative	0	0	NA	negative	0	33.6078	0.173599	positive	3	negative
DK-046	Denmark	Baby leaves	Bulls Blood, Baby spinach, Red Mangold, Rocket	Y	Italy	Denmark	21.11.2021	C1B3231003	1	28.11.2021	22.11.2021	23.11.2021	30.11.2021	Qiagen DNEasy Power Soil Pro	169038456	23.03.2022	Q.Tough	66194521	undiluted	0	NA	negative	0	0	NA	negative	0	33.5492	0.507864	positive	3	negative
DK-047	Denmark	Mostly cut salads	Lamb lettuce, Radicchio, Friseé, Rocket	N	Italy (Radicchio, Labs lettuce, Rocket), Spain (Friseé)	Denmark	Unknown	C3A2231224	0	28.11.2021	22.11.2021	23.11.2021	30.11.2021	Qiagen DNEasy Power Soil Pro	169038456	23.03.2022	Q.Tough	66194521	undiluted	0	NA	negative	0	0	NA	negative	0	34.1968	0.511095	positive	3	negative
DK-048	Denmark	Mostly cut salads	Radicchio (41%), Friseé (36%), Batavia (16%), Rocket (7%)	Y	Europe	Denmark	19.11.2021	871001	0	27.11.2021	23.11.2021	24.11.2021	30.11.2021	Qiagen DNEasy Power Soil Pro	169038456	23.03.2022	Q.Tough	66194521	undiluted	0	NA	negative	0	0	NA	negative	0	34.5016	0.408486	positive	3	negative
DK-049	Denmark	Cut salads	Iceberg (80%), radicchio (10%), Friseé (10%)	Y	Europe	Denmark	16.11.2021	870061	0	24.11.2021	23.11.2021	24.11.2021	06.12.2021	Qiagen DNEasy Power Soil Pro	169038456	23.03.2022	Q.Tough	66194521	undiluted	0	NA	negative	0	0	NA	negative	0	33.7785	0.431629	positive	3	negative
DK-050	Denmark	Baby leaves	Rocket (40%), baby spinach (30%), red lettuce (bulls blood or red batavia, 30%)	Y	Europe	Denmark	Unknown	870958	0	28.11.2021	23.11.2021	24.11.2021	06.12.2021	Qiagen DNEasy Power Soil Pro	169038456	23.03.2022	Q.Tough	66194521	undiluted	0	NA	negative	0	0	NA	negative	0	33.8351	0.357005	positive	3	negative
DK-051	Denmark	Baby leaves	Rocket (40%), baby spinach (30%), red lettuce (bulls blood or red batavia, 30%)	Y	Europe	Denmark	Unknown	870958	1	28.11.2021	23.11.2021	24.11.2021	06.12.2021	Qiagen DNEasy Power Soil Pro	169038456	23.03.2022	Q.Tough	66194521	undiluted	0	NA	negative	0	0	NA	negative	0	33.8167	0.199698	positive	3	negative
DK-052	Denmark	Baby leaves	Rocket (40%), baby spinach (30%), red lettuce (bulls blood or red batavia, 30%)	Y	Europe	Denmark	Unknown	870958	1	28.11.2021	23.11.2021	24.11.2021	06.12.2021	Qiagen DNEasy Power Soil Pro	169038456	23.03.2022	Q.Tough	66194521	undiluted	0	NA	negative	0	0	NA	negative	0	34.0207	0.342642	positive	3	negative
DK-053	Denmark	Baby leaves	Rocket (40%), baby spinach (30%), red lettuce (bulls blood or red batavia, 30%)	Y	Europe	Denmark	Unknown	870958	1	28.11.2021	23.11.2021	24.11.2021	06.12.2021	Qiagen DNEasy Power Soil Pro	169038456	23.03.2022	Q.Tough	66194521	undiluted	0	NA	negative	0	0	NA	negative	0	34.189	0.0387997	positive	3	negative
DK-054	Denmark	Baby leaves	Rocket (40%), baby spinach (30%), red lettuce (bulls blood or red batavia, 30%)	Y	Europe	Denmark	Unknown	870958	1	28.11.2021	23.11.2021	24.11.2021	06.12.2021	Qiagen DNEasy Power Soil Pro	169038456	23.03.2022	Q.Tough	66194521	undiluted	0	NA	negative	0	0	NA	negative	0	33.8172	0.587183	positive	3	negative
DK-055	Denmark	Mostly cut salads	Lamb lettuce, Radicchio, Friseé, Rocket	N	Italy (Radicchio, Labs lettuce, Rocket), Spain (Friseé)	Denmark	Unknown	C3A9231015	0	05.12.2021	01.12.2021	02.12.2021	06.12.2021	Qiagen DNEasy Power Soil Pro	169038456	23.03.2022	Q.Tough	66194521	undiluted	0	NA	negative	0	0	NA	negative	0	33.7574	0.150484	positive	3	negative
DK-056	Denmark	Mostly cut salads	Lamb lettuce, Radicchio, Friseé, Rocket	N	Italy (Radicchio, Labs lettuce, Rocket), Spain (Friseé)	Denmark	Unknown	C3C923943	0	05.12.2021	01.12.2021	02.12.2021	06.12.2021	Qiagen DNEasy Power Soil Pro	169038456	23.03.2022	Q.Tough	66194521	undiluted	0	NA	negative	0	0	NA	negative	0	33.7473	0.220533	positive	3	negative
DK-057	Denmark	Mostly cut salads	Lamb lettuce, Radicchio, Friseé, Rocket	N	Italy (Radicchio, Labs lettuce, Rocket), Spain (Friseé)	Denmark	Unknown	C3A0331237	0	06.12.2021	01.12.2021	02.12.2021	06.12.2021	Qiagen DNEasy Power Soil Pro	169038456	23.03.2022	Q.Tough	66194521	undiluted	0	NA	negative	0	0	NA	negative	0	33.4096	0.223764	positive	3	negative
DK-058	Denmark	Baby leaves	Bulls Blood, Baby spinach, Red Mangold, Rocket	Y	Italy	Denmark	28.11.2021	C1A033931	0	05.12.2021	01.12.2021	02.12.2021	06.12.2021	Qiagen DNEasy Power Soil Pro	169038456	23.03.2022	Q.Tough	66194521	undiluted	0	NA	negative	0	0	NA	negative	0	33.9834	0.771094	positive	3	negative
DK-059	Denmark	Baby leaves	Bulls Blood, Baby spinach, Red Mangold, Rocket	Y	Italy	Denmark	27.11.2021	C1A1331042	0	06.12.2021	01.12.2021	02.12.2021	20.12.2021	Qiagen DNEasy Power Soil Pro	169038456	23.03.2022	Q.Tough	66194521	undiluted	0	NA	negative	0	0	NA	negative	0	33.9497	0.262824	positive	3	negative
DK-060	Denmark	Baby leaves	Bulls Blood, Baby spinach, Red Mangold, Rocket	Y	Italy	Denmark	27.11.2021	C1A1331044	0	06.12.2021	01.12.2021	02.12.2021	20.12.2021	Qiagen DNEasy Power Soil Pro	169038456	23.03.2022	Q.Tough	66194521	undiluted	0	NA	negative	0	0	NA	negative	0	33.8193	0.939898	positive	3	negative
DK-061	Denmark	Baby leaves	Bulls Blood, Baby spinach, Red Mangold, Rocket	Y	Italy	Denmark	27.11.2021	C1A1331041	0	06.12.2021	01.12.2021	02.12.2021	20.12.2021	Qiagen DNEasy Power Soil Pro	169038456	23.03.2022	Q.Tough	66194521	undiluted	0	NA	negative	0	0	NA	negative	0	34.3465	0.83253	positive	3	negative
DK-062	Denmark	Cut salads	Frisée (40%), Iceberg (30%), Radicchio (30%)	Y	Italy (Raddichio, Frisée), Spain (Iceberg)	Denmark	07.12.2021	12:24:00	0	16.12.2021	15.12.2021	16.12.2021	20.12.2021	Qiagen DNEasy Power Soil Pro	169038456	23.03.2022	Q.Tough	66194521	undiluted	0	NA	negative	0	0	NA	negative	0	34.0029	0.410627	positive	3	negative
DK-063	Denmark	Cut salads	Frisée (40%), Iceberg (30%), Radicchio (30%)	Y	Italy (Raddichio, Frisée), Spain (Iceberg)	Denmark	07.12.2021	12:24:00	1	16.12.2021	15.12.2021	16.12.2021	20.12.2021	Qiagen DNEasy Power Soil Pro	169038456	23.03.2022	Q.Tough	66194521	undiluted	0	NA	negative	0	0	NA	negative	0	34.5652	0.395805	positive	3	negative
DK-064	Denmark	Mostly cut salads	Lamb lettuce, Radicchio, Friseé, Rocket	N	Italy (Radicchio, Rocket), Spain (Friseé), France (Labs lettuce)	Denmark	Unknown	C3A243839	0	17.12.2021	15.12.2021	16.12.2021	20.12.2021	Qiagen DNEasy Power Soil Pro	169038456	23.03.2022	Q.Tough	66194521	undiluted	0	NA	negative	0	0	NA	negative	0	34.4473	0.358392	positive	3	negative
DK-065	Denmark	Mostly cut salads	Lamb lettuce, Radicchio, Friseé, Rocket	N	Italy (Radicchio, Rocket), Spain (Friseé), France (Labs lettuce)	Denmark	Unknown	C3A3431206	0	19.12.2021	15.12.2021	16.12.2021	20.12.2021	Qiagen DNEasy Power Soil Pro	169038456	23.03.2022	Q.Tough	66194521	undiluted	0	NA	negative	0	0	NA	negative	0	33.7222	0.203147	positive	3	negative
DK-066	Denmark	Mostly cut salads	Radicchio (41%), Friseé (36%), Batavia (16%), Rocket (7%)	Y	Europe	Denmark	10.12.2021	878390	0	18.12.2021	15.12.2021	16.12.2021	20.12.2021	Qiagen DNEasy Power Soil Pro	169038456	23.03.2022	Q.Tough	66194521	undiluted	0	NA	negative	0	0	NA	negative	0	33.9542	0.174159	positive	3	negative
DK-067	Denmark	Cut salads	Iceberg (80%), radicchio (10%), Friseé (10%)	Y	Europe	Denmark	10.12.2021	878388	0	18.12.2021	15.12.2021	16.12.2021	20.12.2021	Qiagen DNEasy Power Soil Pro	169038456	05.04.2022	Q.Tough	66194521	undiluted	0	NA	negative	0	0	NA	negative	0	34.1608	0.561598	positive	3	negative
DK-068	Denmark	Cut salads	Iceberg (80%), radicchio (10%), Friseé (10%)	Y	Europe	Denmark	10.12.2021	878388	1	18.12.2021	15.12.2021	16.12.2021	20.12.2021	Qiagen DNEasy Power Soil Pro	169038456	05.04.2022	Q.Tough	66194521	undiluted	0	NA	negative	0	0	NA	negative	0	33.7129	0.380129	positive	3	negative
DK-069	Denmark	Baby leaves	Rocket (40%), baby spinach (30%), red lettuce (bulls blood or red batavia, 30%)	Y	Europe	Denmark	Unknown	878105	0	18.12.2021	15.12.2021	17.12.2021	03.01.2022	Qiagen DNEasy Power Soil Pro	169038456	05.04.2022	Q.Tough	66194521	undiluted	0	NA	negative	0	0	NA	negative	0	33.7814	0.356544	positive	3	negative
DK-070	Denmark	Baby leaves	Rocket (40%), baby spinach (30%), red lettuce (bulls blood or red batavia, 30%)	Y	Europe	Denmark	Unknown	878105	1	18.12.2021	15.12.2021	17.12.2021	03.01.2022	Qiagen DNEasy Power Soil Pro	169038456	05.04.2022	Q.Tough	66194521	undiluted	0	NA	negative	0	0	NA	negative	0	34.077	0.203534	positive	3	negative
DK-071	Denmark	Baby leaves	Rocket (40%), baby spinach (30%), red lettuce (bulls blood or red batavia, 30%)	Y	Europe	Denmark	Unknown	878105	1	18.12.2021	15.12.2021	17.12.2021	03.01.2022	Qiagen DNEasy Power Soil Pro	169038456	05.04.2022	Q.Tough	66194521	undiluted	0	NA	negative	0	0	NA	negative	0	33.2278	0.523149	positive	3	negative
DK-072	Denmark	Baby leaves	Rocket (40%), baby spinach (30%), red lettuce (bulls blood or red batavia, 30%)	Y	Europe	Denmark	Unknown	878105	1	18.12.2021	15.12.2021	17.12.2021	03.01.2022	Qiagen DNEasy Power Soil Pro	169038456	05.04.2022	Q.Tough	66194521	undiluted	0	NA	negative	0	0	NA	negative	0	33.8106	0.063425	positive	3	negative
DK-073	Denmark	Baby leaves	Rocket (40%), baby spinach (30%), red lettuce (bulls blood or red batavia, 30%)	Y	Europe	Denmark	Unknown	878105	1	18.12.2021	15.12.2021	17.12.2021	03.01.2022	Qiagen DNEasy Power Soil Pro	169038456	05.04.2022	Q.Tough	66194521	undiluted	0	NA	negative	0	0	NA	negative	0	33.8893	0.399822	positive	3	negative
DK-074	Denmark	Baby leaves	Rocket (40%), baby spinach (30%), red lettuce (bulls blood or red batavia, 30%)	Y	Europe	Denmark	Unknown	878105	1	18.12.2021	15.12.2021	17.12.2021	03.01.2022	Qiagen DNEasy Power Soil Pro	169038456	05.04.2022	Q.Tough	66194521	undiluted	0	NA	negative	0	0	NA	negative	0	33.7397	0.140794	positive	3	negative
DK-075	Denmark	Baby leaves	Rocket (40%), baby spinach (30%), red lettuce (bulls blood or red batavia, 30%)	Y	Europe	Denmark	Unknown	878968	0	21.12.2021	15.12.2021	17.12.2021	03.01.2022	Qiagen DNEasy Power Soil Pro	169038456	05.04.2022	Q.Tough	66194521	undiluted	0	NA	negative	0	0	NA	negative	0	33.7239	0.2014	positive	3	negative
DK-076	Denmark	Baby leaves	Bulls Blood, Baby spinach, Red Mangold, Rocket	Y	Italy	Denmark	17.12.2021	C1B0531023	0	24.12.2021	21.12.2021	22.12.2021	03.01.2022	Qiagen DNEasy Power Soil Pro	169038456	05.04.2022	Q.Tough	66194521	undiluted	0	NA	negative	0	0	NA	negative	0	33.7042	0.107635	positive	3	negative
DK-077	Denmark	Baby leaves	Bulls Blood, Baby spinach, Red Mangold, Rocket	Y	Italy	Denmark	17.12.2021	C1B0531023	1	24.12.2021	21.12.2021	22.12.2021	03.01.2022	Qiagen DNEasy Power Soil Pro	169038456	05.04.2022	Q.Tough	66194521	undiluted	0	NA	negative	0	0	NA	negative	0	33.6976	0.298332	positive	3	negative
DK-078	Denmark	Baby leaves	Bulls Blood, Baby spinach, Red Mangold, Rocket	Y	Italy	Denmark	17.12.2021	C1B0531023	1	24.12.2021	21.12.2021	22.12.2021	03.01.2022	Qiagen DNEasy Power Soil Pro	169038456	05.04.2022	Q.Tough	66194521	undiluted	0	NA	negative	0	0	NA	negative	0	34.3224	0.480504	positive	3	negative
DK-079	Denmark	Baby leaves	Bulls Blood, Baby spinach, Red Mangold, Rocket	Y	Italy	Denmark	17.12.2021	C1B0531024	0	24.12.2021	21.12.2021	22.12.2021	07.01.2022	Qiagen DNEasy Power Soil Pro	169038456	05.04.2022	Q.Tough	66194521	undiluted	0	NA	negative	0	0	NA	negative	0	34.3482	0.367881	positive	3	negative
DK-080	Denmark	Baby leaves	Bulls Blood, Baby spinach, Red Mangold, Rocket	Y	Italy	Denmark	17.12.2021	C1A0531016	0	24.12.2021	21.12.2021	22.12.2021	07.01.2022	Qiagen DNEasy Power Soil Pro	169038456	05.04.2022	Q.Tough	66194521	undiluted	0	NA	negative	0	0	NA	negative	0	33.7821	0.435925	positive	3	negative
DK-081	Denmark	Baby leaves	Bulls Blood, Baby spinach, Red Mangold, Rocket	Y	Italy	Denmark	17.12.2021	C1B0531022	0	24.12.2021	21.12.2021	22.12.2021	07.01.2022	Qiagen DNEasy Power Soil Pro	169038456	05.04.2022	Q.Tough	66194521	undiluted	0	NA	negative	0	0	NA	negative	0	34.095	0.574796	positive	3	negative
DK-082	Denmark	Baby leaves	Bulls Blood, Baby spinach, Red Mangold, Rocket	Y	Italy	Denmark	17.12.2021	C1A0531021	0	24.12.2021	21.12.2021	22.12.2021	07.01.2022	Qiagen DNEasy Power Soil Pro	169038456	05.04.2022	Q.Tough	66194521	undiluted	0	NA	negative	0	0	NA	negative	0	34.507	0.624744	positive	3	negative
DK-083	Denmark	Baby leaves	Rocket (40%), baby spinach (30%), red lettuce (bulls blood or red batavia, 30%)	Y	Europe	Denmark	Unknown	886584	0	12.01.2022	05.01.2022	06.01.2022	07.01.2022	Qiagen DNEasy Power Soil Pro	169038456	05.04.2022	Q.Tough	66194521	undiluted	0	NA	negative	0	0	NA	negative	0	33.8239	0.528656	positive	3	negative	Weight on 05-01-2022
DK-084	Denmark	Baby leaves	Rocket (40%), baby spinach (30%), red lettuce (bulls blood or red batavia, 30%)	Y	Europe	Denmark	Unknown	886584	1	12.01.2022	05.01.2022	06.01.2022	07.01.2022	Qiagen DNEasy Power Soil Pro	169038456	05.04.2022	Q.Tough	66194521	undiluted	0	NA	negative	0	0	NA	negative	0	33.6707	0.565849	positive	3	negative	Weight on 05-01-2022
DK-085	Denmark	Baby leaves	Rocket (40%), baby spinach (30%), red lettuce (bulls blood or red batavia, 30%)	Y	Europe	Denmark	Unknown	885793	0	10.01.2022	05.01.2022	06.01.2022	07.01.2022	Qiagen DNEasy Power Soil Pro	169038456	05.04.2022	Q.Tough	66194521	undiluted	0	NA	negative	0	0	NA	negative	0	33.6689	0.699241	positive	3	negative	Weight on 05-01-2022
DK-086	Denmark	Mostly cut salads	Radicchio (41%), Friseé (36%), Batavia (16%), Rocket (7%)	Y	Europe	Denmark	01.01.2022	885825	0	09.01.2022	05.01.2022	06.01.2022	07.01.2022	Qiagen DNEasy Power Soil Pro	169038456	05.04.2022	Q.Tough	66194521	undiluted	0	NA	negative	0	0	NA	negative	0	34.0412	0.904487	positive	3	negative	Weight on 05-01-2022
DK-087	Denmark	Mostly cut salads	Radicchio (41%), Friseé (36%), Batavia (16%), Rocket (7%)	Y	Europe	Denmark	29.12.2021	884942	0	06.01.2022	05.01.2022	06.01.2022	07.01.2022	Qiagen DNEasy Power Soil Pro	169038456	05.04.2022	Q.Tough	66194521	undiluted	0	NA	negative	0	0	NA	negative	0	33.6309	0.449564	positive	3	negative	Weight on 05-01-2022
DK-088	Denmark	Cut salads	Iceberg (80%), radicchio (10%), Friseé (10%)	Y	Europe	Denmark	31.12.2021	885473	0	08.01.2022	05.01.2022	06.01.2022	07.01.2022	Qiagen DNEasy Power Soil Pro	169038456	05.04.2022	Q.Tough	66194521	undiluted	0	NA	negative	0	0	NA	negative	0	33.8996	0.617695	positive	3	negative	Weight on 05-01-2022
DK-089	Denmark	Cut salads	Iceberg (80%), radicchio (10%), Friseé (10%)	Y	Europe	Denmark	28.12.2021	884556	0	05.01.2022	05.01.2022	06.01.2022	24.01.2022	Qiagen DNEasy Power Soil Pro	169038456	05.04.2022	Q.Tough	66194521	undiluted	0	NA	negative	0	0	NA	negative	0	34.1084	0.560785	positive	3	negative	Weight on 05-01-2022
DK-090	Denmark	Baby leaves	Bulls Blood, Baby spinach, Red Mangold, Rocket	Y	Italy	Denmark	09.01.2022	C1B8001043	0	16.01.2022	13.01.2022	13.01.2022	24.01.2022	Qiagen DNEasy Power Soil Pro	169038456	05.04.2022	Q.Tough	66194521	undiluted	0	NA	negative	0	0	NA	negative	0	33.7126	0.47515	positive	3	negative
DK-091	Denmark	Baby leaves	Bulls Blood, Baby spinach, Red Mangold, Rocket	Y	Italy	Denmark	09.01.2022	C1B8001043	1	16.01.2022	13.01.2022	13.01.2022	24.01.2022	Qiagen DNEasy Power Soil Pro	169038456	05.04.2022	Q.Tough	66194521	undiluted	0	NA	negative	0	0	NA	negative	0	33.6833	0.42105	positive	3	negative
DK-092	Denmark	Baby leaves	Bulls Blood, Baby spinach, Red Mangold, Rocket	Y	Italy	Denmark	10.01.2022	C1B8001152	0	17.01.2022	13.01.2022	13.01.2022	24.01.2022	Qiagen DNEasy Power Soil Pro	169038456	05.04.2022	Q.Tough	66194521	undiluted	0	NA	negative	0	0	NA	negative	0	34.5179	0.437638	positive	3	negative
DK-093	Denmark	Baby leaves	Bulls Blood, Baby spinach, Red Mangold, Rocket	Y	Italy	Denmark	10.01.2022	C1B8001157	0	17.01.2022	13.01.2022	13.01.2022	24.01.2022	Qiagen DNEasy Power Soil Pro	169038456	05.04.2022	Q.Tough	66194521	undiluted	0	NA	negative	0	0	NA	negative	0	33.6563	0.311861	positive	3	negative
DK-094	Denmark	Baby leaves	Bulls Blood, Baby spinach, Red Mangold, Rocket	Y	Italy	Denmark	11.01.2022	C1B010944	0	18.01.2022	13.01.2022	13.01.2022	24.01.2022	Qiagen DNEasy Power Soil Pro	169038456	05.04.2022	Q.Tough	66194521	undiluted	0	NA	negative	0	0	NA	negative	0	33.7146	0.163237	positive	3	negative
DK-095	Denmark	Baby leaves	Bulls Blood, Baby spinach, Red Mangold, Rocket	Y	Italy	Denmark	11.01.2022	C1B010941	0	18.01.2022	13.01.2022	13.01.2022	24.01.2022	Qiagen DNEasy Power Soil Pro	169038456	05.04.2022	Q.Tough	66194521	undiluted	0	NA	negative	0	0	NA	negative	0	33.4902	0.329826	positive	3	negative
DK-096	Denmark	Baby leaves	Bulls Blood, Baby spinach, Red Mangold, Rocket	Y	Italy	Denmark	11.01.2022	C1B010940	0	18.01.2022	13.01.2022	13.01.2022	24.01.2022	Qiagen DNEasy Power Soil Pro	169038456	05.04.2022	Q.Tough	66194521	undiluted	0	NA	negative	0	0	NA	negative	0	33.5889	0.0663325	positive	3	negative
DK-097	Denmark	Cut salads	Iceberg (80%), radicchio (10%), Friseé (10%)	Y	Europe	Denmark	14.11.2021	890666	0	22.01.2022	19.01.2022	20.01.2022	24.01.2022	Qiagen DNEasy Power Soil Pro	169038456	05.04.2022	Q.Tough	66194521	undiluted	0	NA	negative	0	0	NA	negative	0	33.8282	0.377635	positive	3	negative	batch number proceded 0 lacking
DK-098	Denmark	Mostly cut salads	Radicchio (41%), Friseé (36%), Batavia (16%), Rocket (7%)	Y	Europe	Denmark	13.12.2021	890348	0	21.01.2022	19.01.2022	20.01.2022	24.01.2022	Qiagen DNEasy Power Soil Pro	169038456	05.04.2022	Q.Tough	66194521	undiluted	0	NA	negative	0	0	NA	negative	0	33.4437	0.654795	positive	3	negative	batch number proceded 0 lacking
DK-099	Denmark	Mostly cut salads	Radicchio (41%), Friseé (36%), Batavia (16%), Rocket (7%)	Y	Europe	Denmark	14.12.2021	890667	0	22.01.2022	19.01.2022	20.01.2022	10.02.2022	Qiagen DNEasy Power Soil Pro	169038456	05.04.2022	Q.Tough	66194521	undiluted	0	NA	negative	0	36.7662	NA	positive	1	33.4766	0.202977	positive	3	positive	batch number proceded 0 lacking
DK-100	Denmark	Baby leaves	Rocket (40%), baby spinach (30%), red lettuce (bulls blood or red batavia, 30%)	Y	Europe	Denmark	Unknown	890004	0	21.01.2022	19.01.2022	20.01.2022	10.02.2022	Qiagen DNEasy Power Soil Pro	169038456	05.04.2022	Q.Tough	66194521	undiluted	0	NA	negative	0	0	NA	negative	0	33.9443	0.532652	positive	3	negative	batch number proceded 0 lacking
DK-101	Denmark	Baby leaves	Rocket (40%), baby spinach (30%), red lettuce (bulls blood or red batavia, 30%)	Y	Europe	Denmark	Unknown	890537	0	23.01.2022	19.01.2022	20.01.2022	10.02.2022	Qiagen DNEasy Power Soil Pro	169038456	05.04.2022	Q.Tough	66194521	undiluted	0	NA	negative	0	0	NA	negative	0	33.7104	0.497629	positive	3	negative	Batch number 0890537
DK-102	Denmark	Baby leaves	Rocket (40%), baby spinach (30%), red lettuce (bulls blood or red batavia, 30%)	Y	Europe	Denmark	Unknown	890537	1	23.01.2022	19.01.2022	20.01.2022	10.02.2022	Qiagen DNEasy Power Soil Pro	169038456	05.04.2022	Q.Tough	66194521	undiluted	38.9099	NA	positive	1	0	NA	negative	0	33.3374	0.620882	positive	3	positive
DK-103	Denmark	Baby leaves	Rocket (20%), baby spinach (28%), Pea shoots (20%), red batavia (20%), red chard (12%)	N	Europe (Rocket, baby spinach, red batavia, red chard); Sweden (Pea shoots)	Denmark	11.01.2022	890415	0	20.01.2022	19.01.2022	20.01.2022	10.02.2022	Qiagen DNEasy Power Soil Pro	169038456	05.04.2022	Q.Tough	66194521	undiluted	38.6251	NA	positive	1	0	NA	negative	0	33.5615	0.295479	positive	3	positive
DK-104	Denmark	Mostly cut salads	Frisée (40%), radicchio (40%), lambs lettuce (10%), rocket (10%)	N	Italy (Lambs lettuce, Radicchio, rocket); Spain (Frisée)	Denmark	26.01.2022	10:15:00	0	05.02.2022	31.01.2022	31.01.2022	10.02.2022	Qiagen DNEasy Power Soil Pro	169038456	05.04.2022	Q.Tough	66194521	undiluted	37.3738	NA	positive	1	36.5509	NA	positive	1	33.8485	0.421087	positive	3	positive
DK-105	Denmark	Mostly cut salads	Frisée (40%), radicchio (40%), lambs lettuce (10%), rocket (10%)	N	France (Lambs lettuce); Spain (Rocket, Frisée); Italy (Radicchio)	Denmark	22.01.2022	10:49:00	0	01.02.2022	27.01.2022	31.01.2022	10.02.2022	Qiagen DNEasy Power Soil Pro	169038456	05.04.2022	Q.Tough	66194521	undiluted	37.7926	0.776255	positive	3	0	NA	negative	0	34.1054	0.525054	positive	3	positive
DK-106	Denmark	Mostly cut salads	Frisée (40%), radicchio (40%), lambs lettuce (10%), rocket (10%)	N	Italy (Lambs lettuce, Radicchio, rocket); Spain (Frisée)	Denmark	26.01.2022	10:15:00	1	05.02.2022	31.01.2022	31.01.2022	10.02.2022	Qiagen DNEasy Power Soil Pro	169038456	05.04.2022	Q.Tough	66194521	undiluted	0	NA	negative	0	0	NA	negative	0	33.9559	0.697932	positive	3	negative
DK-107	Denmark	Mostly cut salads	Frisée (40%), radicchio (40%), lambs lettuce (10%), rocket (10%)	N	Italy (Lambs lettuce, Radicchio, rocket); Spain (Frisée)	Denmark	26.01.2022	10:15:00	1	05.02.2022	31.01.2022	31.01.2022	10.02.2022	Qiagen DNEasy Power Soil Pro	169038456	05.04.2022	Q.Tough	66194521	undiluted	0	NA	negative	0	36.4633	NA	positive	1	33.3069	0.49574	positive	3	positive
DK-108	Denmark	Mostly cut salads	Frisée (40%), radicchio (40%), lambs lettuce (10%), rocket (10%)	N	Italy (Lambs lettuce, Radicchio, rocket); Spain (Frisée)	Denmark	26.01.2022	10:15:00	1	05.02.2022	31.01.2022	31.01.2022	10.02.2022	Qiagen DNEasy Power Soil Pro	169038456	05.04.2022	Q.Tough	66194521	undiluted	0	NA	negative	0	0	NA	negative	0	33.7269	0.189388	positive	3	negative
DK-109	Denmark	Baby leaves	Bulls Blood, Baby spinach, Red Mangold, Rocket	Y	Italy	Denmark	28.01.2022	C1B720909	0	04.02.2022	31.01.2022	31.01.2022	16.03.2022	Qiagen DNEasy Power Soil Pro	169038456	05.04.2022	Q.Tough	66194521	undiluted	44.5132	NA	negative	0	37.4388	NA	positive	1	33.8544	0.2219	positive	3	positive
DK-110	Denmark	Baby leaves	Bulls Blood, Baby spinach, Red Mangold, Rocket	Y	Italy	Denmark	28.01.2022	C1A7201013	0	04.02.2022	31.01.2022	31.01.2022	16.03.2022	Qiagen DNEasy Power Soil Pro	169038456	05.04.2022	Q.Tough	66194521	undiluted	38.944	0.769446	positive	1	0	NA	negative	0	33.9416	0.770954	positive	3	positive
DK-111	Denmark	Baby leaves	Rocket (40%), baby spinach (30%), red lettuce (bulls blood or red batavia, 30%)	Y	Europe	Denmark	Unknown	894920	0	04.02.2022	02.02.2022	03.02.2022	16.03.2022	Qiagen DNEasy Power Soil Pro	169038456	05.04.2022	Q.Tough	66194521	undiluted	0	NA	negative	0	0	NA	negative	0	33.9629	0.295978	positive	3	negative
DK-112	Denmark	Baby leaves	Rocket (40%), baby spinach (30%), red lettuce (bulls blood or red batavia, 30%)	Y	Europe	Denmark	Unknown	895414	0	05.02.2022	02.02.2022	03.02.2022	16.03.2022	Qiagen DNEasy Power Soil Pro	169038456	05.04.2022	Q.Tough	66194521	undiluted	0	NA	negative	0	0	NA	negative	0	33.6931	0.33356	positive	3	negative
DK-113	Denmark	Baby leaves	Rocket (40%), baby spinach (30%), red lettuce (bulls blood or red batavia, 30%)	Y	Europe	Denmark	Unknown	896011	0	06.02.2022	02.02.2022	03.02.2022	16.03.2022	Qiagen DNEasy Power Soil Pro	169038456	27.06.2022	Q.Tough	66194521	undiluted	0	NA	negative	0	0	NA	negative	0	33.6542	0.425588	positive	3	negative
DK-114	Denmark	Mostly cut salads	Radicchio (41%), Friseé (36%), Batavia (16%), Rocket (7%)	Y	Europe	Denmark	28.01.2022	890348	0	05.02.2022	02.02.2022	03.02.2022	16.03.2022	Qiagen DNEasy Power Soil Pro	169038456	27.06.2022	Q.Tough	66194521	undiluted	0	NA	negative	0	0	NA	negative	0	33.4771	0.481763	positive	3	negative
DK-115	Denmark	Mostly cut salads	Radicchio (41%), Friseé (36%), Batavia (16%), Rocket (7%)	Y	Europe	Denmark	30.01.2022	890348	1	07.02.2022	02.02.2022	03.02.2022	16.03.2022	Qiagen DNEasy Power Soil Pro	169038456	27.06.2022	Q.Tough	66194521	undiluted	0	NA	negative	0	0	NA	negative	0	33.4911	1.1877	positive	3	negative
DK-116	Denmark	Cut salads	Iceberg (80%), radicchio (10%), Friseé (10%)	Y	Europe	Denmark	30.01.2022	8962241	0	07.02.2022	02.02.2022	03.02.2022	16.03.2022	Qiagen DNEasy Power Soil Pro	169038456	27.06.2022	Q.Tough	66194521	undiluted	0	NA	negative	0	0	NA	negative	0	33.5023	0.582286	positive	3	negative
DK-117	Denmark	Cut salads	Iceberg (80%), radicchio (10%), Friseé (10%)	Y	Europe	Denmark	31.01.2022	896640	0	08.02.2022	02.02.2022	03.02.2022	16.03.2022	Qiagen DNEasy Power Soil Pro	169038456	27.06.2022	Q.Tough	66194521	undiluted	0	NA	negative	0	0	NA	negative	0	33.1764	0.574829	positive	3	negative
DK-118	Denmark	Cut salads	Frisée (40%), Iceberg (30%), Radicchio (30%)	Y	Italy (Raddichio, Frisée), Spain (Iceberg)	Denmark	04.02.2022	11:33:00	0	13.02.2022	10.02.2022	11.02.2022	16.03.2022	Qiagen DNEasy Power Soil Pro	169038456	27.06.2022	Q.Tough	66194521	undiluted	0	NA	negative	0	0	NA	negative	0	32.8436	0.370387	positive	3	negative
DK-119	Denmark	Cut salads	Frisée (40%), Iceberg (30%), Radicchio (30%)	Y	Italy (Raddichio, Frisée), Spain (Iceberg)	Denmark	04.02.2022	11:33:00	1	13.02.2022	10.02.2022	11.02.2022	17.03.2022	Qiagen DNEasy Power Soil Pro	169038456	27.06.2022	Q.Tough	66194521	undiluted	38.5307	NA	positive	1	0	NA	negative	0	32.9259	0.220698	positive	3	positive
DK-120	Denmark	Cut salads	Frisée (40%), Iceberg (30%), Radicchio (30%)	Y	Italy (Raddichio, Frisée), Spain (Iceberg)	Denmark	04.02.2022	11:33:00	1	13.02.2022	10.02.2022	11.02.2022	17.03.2022	Qiagen DNEasy Power Soil Pro	169038456	27.06.2022	Q.Tough	66194521	undiluted	0	NA	negative	0	0	NA	negative	0	33.79	0.38496	positive	3	negative
DK-121	Denmark	Cut salads	Frisée (40%), Iceberg (30%), Radicchio (30%)	Y	Italy (Raddichio, Frisée), Spain (Iceberg)	Denmark	04.02.2022	11:33:00	1	13.02.2022	10.02.2022	11.02.2022	17.03.2022	Qiagen DNEasy Power Soil Pro	169038456	27.06.2022	Q.Tough	66194521	undiluted	0	NA	negative	0	0	NA	negative	0	33.8379	0.811652	positive	3	negative
DK-122	Denmark	Mostly cut salads	Lamb lettuce, Radicchio, Friseé, Rocket	N	Italy (Radicchio, Rocket), Spain (Friseé), France (Labs lettuce)	Denmark	Unknown	C3A430851	0	13.02.2022	10.02.2022	11.02.2022	17.03.2022	Qiagen DNEasy Power Soil Pro	169038456	27.06.2022	Q.Tough	66194521	undiluted	0	NA	negative	0	0	NA	negative	0	33.7267	0.359167	positive	3	negative
DK-123	Denmark	Mostly cut salads	Lamb lettuce, Radicchio, Friseé, Rocket	N	Italy (Radicchio, Rocket), Spain (Friseé), France (Labs lettuce)	Denmark	Unknown	C3A630912	0	14.02.2022	10.02.2022	11.02.2022	17.03.2022	Qiagen DNEasy Power Soil Pro	169038456	27.06.2022	Q.Tough	66194521	undiluted	0	NA	negative	0	0	NA	negative	0	33.8575	0.329387	positive	3	negative
DK-124	Denmark	Mostly cut salads	Lamb lettuce, Radicchio, Friseé, Rocket	N	Italy (Radicchio, Rocket), Spain (Friseé), France (Labs lettuce)	Denmark	Unknown	C3A630913	0	14.02.2022	10.02.2022	11.02.2022	17.03.2022	Qiagen DNEasy Power Soil Pro	169038456	27.06.2022	Q.Tough	66194521	undiluted	0	NA	negative	0	0	NA	negative	0	33.4964	0.0721189	positive	3	negative
DK-125	Denmark	Cut salads	Frisée (40%), Iceberg (30%), Radicchio (30%)	Y	Italy	Sweden	16.02.2022	10:17:00	0	25.02.2022	22.02.2022	24.02.2022	17.03.2022	Qiagen DNEasy Power Soil Pro	169038456	27.06.2022	Q.Tough	66194521	undiluted	0	NA	negative	0	0	NA	negative	0	33.661	0.369723	positive	3	negative	Weight on 22-02-2022
DK-126	Denmark	Cut salads	Frisée (40%), Iceberg (30%), Radicchio (30%)	Y	Italy	Sweden	18.02.2022	12:28:00	0	27.02.2022	22.02.2022	24.02.2022	17.03.2022	Qiagen DNEasy Power Soil Pro	169038456	27.06.2022	Q.Tough	66194521	undiluted	0	NA	negative	0	0	NA	negative	0	33.7709	0.669894	positive	3	negative	Weight on 22-02-2022
DK-127	Denmark	Cut salads	Frisée (40%), Iceberg (30%), Radicchio (30%)	Y	Italy	Sweden	18.02.2022	12:28:00	1	27.02.2022	22.02.2022	24.02.2022	17.03.2022	Qiagen DNEasy Power Soil Pro	169038456	27.06.2022	Q.Tough	66194521	undiluted	38.7401	NA	positive	1	0	NA	negative	0	34.2237	0.42282	positive	3	positive	Weight on 22-02-2022
DK-128	Denmark	Baby leaves	Bulls Blood, Baby spinach, Red Mangold, Rocket	Y	Italy	Denmark	17.02.2022	C1A740932	0	24.02.2022	22.02.2022	24.02.2022	17.03.2022	Qiagen DNEasy Power Soil Pro	169038456	27.06.2022	Q.Tough	66194521	undiluted	0	NA	negative	0	0	NA	negative	0	33.3173	0.108746	positive	3	negative	Weight on 22-02-2022
DK-129	Denmark	Baby leaves	Bulls Blood, Baby spinach, Red Mangold, Rocket	Y	Italy	Denmark	17.02.2022	C1A740900	0	24.02.2022	22.02.2022	24.02.2022	17.03.2022	Qiagen DNEasy Power Soil Pro	169038456	27.06.2022	Q.Tough	66194521	undiluted	0	NA	negative	0	0	NA	negative	0	33.4631	0.0221726	positive	3	negative	Weight on 22-02-2022
DK-130	Denmark	Baby leaves	Bulls Blood, Baby spinach, Red Mangold, Rocket	Y	Italy	Denmark	18.02.2022	C1A840851	0	25.02.2022	22.02.2022	24.02.2022	17.03.2022	Qiagen DNEasy Power Soil Pro	169038456	27.06.2022	Q.Tough	66194521	undiluted	0	NA	negative	0	0	NA	negative	0	33.3858	0.183023	positive	3	negative	Weight on 22-02-2022
DK-131	Denmark	Baby leaves	Bulls Blood, Baby spinach, Red Mangold, Rocket	Y	Italy	Denmark	18.02.2022	C1A840851	1	25.02.2022	22.02.2022	24.02.2022	17.03.2022	Qiagen DNEasy Power Soil Pro	169038456	27.06.2022	Q.Tough	66194521	undiluted	0	NA	negative	0	0	NA	negative	0	33.3959	0.146949	positive	3	negative	Weight on 22-02-2022
DK-132	Denmark	Cut salads	Iceberg (80%), radicchio (10%), Friseé (10%)	Y	Europe	Denmark	17.02.2022	902849	0	25.02.2022	24.02.2022	25.02.2022	17.03.2022	Qiagen DNEasy Power Soil Pro	169038456	27.06.2022	Q.Tough	66194521	undiluted	0	NA	negative	0	0	NA	negative	0	33.5518	0.690933	positive	3	negative
DK-133	Denmark	Cut salads	Iceberg (80%), radicchio (10%), Friseé (10%)	Y	Europe	Denmark	18.02.2022	903106	0	26.02.2022	24.02.2022	25.02.2022	17.03.2022	Qiagen DNEasy Power Soil Pro	169038456	27.06.2022	Q.Tough	66194521	undiluted	0	NA	negative	0	0	NA	negative	0	33.5202	0.550567	positive	3	negative
DK-134	Denmark	Baby leaves	Rocket (40%), baby spinach (30%), red lettuce (bulls blood or red batavia, 30%)	Y	Europe	Denmark	Unknown	902809	0	26.02.2022	24.02.2022	25.02.2022	17.03.2022	Qiagen DNEasy Power Soil Pro	169038456	27.06.2022	Q.Tough	66194521	undiluted	0	NA	negative	0	0	NA	negative	0	33.429	0.26028	positive	3	negative
DK-135	Denmark	Baby leaves	Rocket (40%), baby spinach (30%), red lettuce (bulls blood or red batavia, 30%)	Y	Europe	Denmark	Unknown	903072	0	27.02.2022	24.02.2022	25.02.2022	17.03.2022	Qiagen DNEasy Power Soil Pro	169038456	27.06.2022	Q.Tough	66194521	undiluted	0	NA	negative	0	0	NA	negative	0	33.4286	0.672095	positive	3	negative
DK-136	Denmark	Baby leaves	Rocket (40%), baby spinach (30%), red lettuce (bulls blood or red batavia, 30%)	Y	Europe	Denmark	Unknown	903072	1	27.02.2022	24.02.2022	25.02.2022	17.03.2022	Qiagen DNEasy Power Soil Pro	169038456	27.06.2022	Q.Tough	66194521	undiluted	40.6489	NA	negative	0	0	NA	negative	0	33.2837	0.544803	positive	3	negative
DK-137	Denmark	Baby leaves	Rocket (20%), baby spinach (28%), Pea shoots (20%), red batavia (20%), red chard (12%)	N	Europe (Rocket, baby spinach, red batavia, red chard); Sweden (Pea shoots)	Denmark	16.02.2022	903104	0	25.02.2022	24.02.2022	25.02.2022	17.03.2022	Qiagen DNEasy Power Soil Pro	169038456	27.06.2022	Q.Tough	66194521	undiluted	0	NA	negative	0	0	NA	negative	0	33.2215	0.313742	positive	3	negative
DK-138	Denmark	Baby leaves	Rocket (20%), baby spinach (28%), Pea shoots (20%), red batavia (20%), red chard (12%)	N	Europe (Rocket, baby spinach, red batavia, red chard); Sweden (Pea shoots)	Denmark	16.02.2022	903104	1	25.02.2022	24.02.2022	25.02.2022	17.03.2022	Qiagen DNEasy Power Soil Pro	169038456	27.06.2022	Q.Tough	66194521	undiluted	0	NA	negative	0	0	NA	negative	0	33.3621	0.307527	positive	3	negative
DK-139	Denmark	Cut salads	Iceberg (80%), radicchio (10%), Friseé (10%)	Y	Europe	Denmark	24.02.2022	905553	0	04.03.2022	03.03.2022	04.03.2022	12.05.2022	Qiagen DNEasy Power Soil Pro	169038456	27.06.2022	Q.Tough	66194521	undiluted	0	NA	negative	0	0	NA	negative	0	33.329	0.496776	positive	3	negative
DK-140	Denmark	Cut salads	Iceberg (80%), radicchio (10%), Friseé (10%)	Y	Europe	Denmark	25.02.2022	905863	0	05.03.2022	03.03.2022	04.03.2022	12.05.2022	Qiagen DNEasy Power Soil Pro	169038456	27.06.2022	Q.Tough	66194521	undiluted	0	NA	negative	0	0	NA	negative	0	33.2827	0.277095	positive	3	negative
DK-141	Denmark	Cut salads	Iceberg (80%), radicchio (10%), Friseé (10%)	Y	Europe	Denmark	25.02.2022	905863	1	05.03.2022	03.03.2022	04.03.2022	12.05.2022	Qiagen DNEasy Power Soil Pro	169038456	27.06.2022	Q.Tough	66194521	undiluted	0	NA	negative	0	0	NA	negative	0	33.3364	0.483815	positive	3	negative
DK-142	Denmark	Baby leaves	Rocket (40%), baby spinach (30%), red lettuce (bulls blood or red batavia, 30%)	Y	Europe	Denmark	Unknown	905829	0	06.03.2022	03.03.2022	04.03.2022	12.05.2022	Qiagen DNEasy Power Soil Pro	169038456	27.06.2022	Q.Tough	66194521	undiluted	0	NA	negative	0	0	NA	negative	0	34.1467	0.308509	positive	3	negative
DK-143	Denmark	Baby leaves	Rocket (40%), baby spinach (30%), red lettuce (bulls blood or red batavia, 30%)	Y	Europe	Denmark	Unknown	906912	0	09.03.2022	03.03.2022	04.03.2022	12.05.2022	Qiagen DNEasy Power Soil Pro	169038456	27.06.2022	Q.Tough	66194521	undiluted	0	NA	negative	0	0	NA	negative	0	33.9325	0.123318	positive	3	negative
DK-144	Denmark	Baby leaves	Rocket (20%), baby spinach (28%), Pea shoots (20%), red batavia (20%), red chard (12%)	N	Europe (Rocket, baby spinach, red batavia, red chard); Sweden (Pea shoots)	Denmark	26.02.2022	906954	0	07.03.2022	03.03.2022	04.03.2022	12.05.2022	Qiagen DNEasy Power Soil Pro	169038456	27.06.2022	Q.Tough	66194521	undiluted	0	NA	negative	0	0	NA	negative	0	33.2697	0.149492	positive	3	negative
DK-145	Denmark	Baby leaves	Rocket (20%), baby spinach (28%), Pea shoots (20%), red batavia (20%), red chard (12%)	N	Europe (Rocket, baby spinach, red batavia, red chard); Sweden (Pea shoots)	Denmark	27.02.2022	907370	0	08.03.2022	03.03.2022	04.03.2022	12.05.2022	Qiagen DNEasy Power Soil Pro	169038456	27.06.2022	Q.Tough	66194521	undiluted	0	NA	negative	0	0	NA	negative	0	33.2497	0.209856	positive	3	negative
DK-146	Denmark	Cut salads	Frisée (40%), Iceberg (30%), Radicchio (30%)	Y	Spain (Frisée); Italy (Iceberg, raddichio)	Sweden	03.03.2022	10:12:00	0	12.03.2022	10.03.2022	11.03.2022	12.05.2022	Qiagen DNEasy Power Soil Pro	169038456	27.06.2022	Q.Tough	66194521	undiluted	0	NA	negative	0	0	NA	negative	0	33.5817	0.455491	positive	3	negative
DK-147	Denmark	Cut salads	Frisée (40%), Iceberg (30%), Radicchio (30%)	Y	Spain (Frisée); Italy (Iceberg, raddichio)	Sweden	03.03.2022	10:12:00	1	12.03.2022	10.03.2022	11.03.2022	12.05.2022	Qiagen DNEasy Power Soil Pro	169038456	27.06.2022	Q.Tough	66194521	undiluted	0	NA	negative	0	0	NA	negative	0	34.2585	0.693403	positive	3	negative
DK-148	Denmark	Cut salads	Frisée (40%), Iceberg (30%), Radicchio (30%)	Y	Spain (Frisée); Italy (Iceberg, raddichio)	Sweden	03.03.2022	10:12:00	1	12.03.2022	10.03.2022	11.03.2022	12.05.2022	Qiagen DNEasy Power Soil Pro	169038456	27.06.2022	Q.Tough	66194521	undiluted	0	NA	negative	0	0	NA	negative	0	33.4793	0.0945542	positive	3	negative
DK-149	Denmark	Baby leaves	Bulls Blood, Baby spinach, Red Mangold, Rocket	Y	Italy	Denmark	06.03.2022	C1B360847	0	13.03.2022	10.03.2022	11.03.2022	25.05.2022	Qiagen DNEasy Power Soil Pro	169038456	27.06.2022	Q.Tough	66194521	undiluted	0	NA	negative	0	0	NA	negative	0	33.7764	0.448218	positive	3	negative
DK-150	Denmark	Baby leaves	Bulls Blood, Baby spinach, Red Mangold, Rocket	Y	Italy	Denmark	06.03.2022	C1B360944	0	13.03.2022	10.03.2022	11.03.2022	25.05.2022	Qiagen DNEasy Power Soil Pro	169038456	27.06.2022	Q.Tough	66194521	undiluted	0	NA	negative	0	0	NA	negative	0	34.1476	0.0308408	positive	3	negative
DK-151	Denmark	Baby leaves	Bulls Blood, Baby spinach, Red Mangold, Rocket	Y	Italy	Denmark	06.03.2022	C1B360847	1	13.03.2022	10.03.2022	11.03.2022	25.05.2022	Qiagen DNEasy Power Soil Pro	169038456	27.06.2022	Q.Tough	66194521	undiluted	0	NA	negative	0	0	NA	negative	0	33.6057	0.166395	positive	3	negative
DK-152	Denmark	Baby leaves	Bulls Blood, Baby spinach, Red Mangold, Rocket	Y	Italy	Denmark	06.03.2022	C1B360945	0	13.03.2022	10.03.2022	11.03.2022	25.05.2022	Qiagen DNEasy Power Soil Pro	169038456	27.06.2022	Q.Tough	66194521	undiluted	0	NA	negative	0	0	NA	negative	0	33.7421	0.201461	positive	3	negative
DK-153	Denmark	Cut salads	Frisée (40%), Iceberg (30%), Radicchio (30%)	Y	Italy	Sweden	18.03.2022	11:10:00	0	27.03.2022	22.03.2022	23.03.2022	25.05.2022	Qiagen DNEasy Power Soil Pro	169038456	27.06.2022	Q.Tough	66194521	undiluted	0	NA	negative	0	0	NA	negative	0	33.5914	0.340817	positive	3	negative
DK-154	Denmark	Cut salads	Frisée (40%), Iceberg (30%), Radicchio (30%)	Y	Italy	Sweden	18.03.2022	11:10:00	1	27.03.2022	22.03.2022	23.03.2022	25.05.2022	Qiagen DNEasy Power Soil Pro	169038456	27.06.2022	Q.Tough	66194521	undiluted	0	NA	negative	0	0	NA	negative	0	33.4702	0.382766	positive	3	negative
DK-155	Denmark	Cut salads	Frisée (40%), Iceberg (30%), Radicchio (30%)	Y	Italy	Sweden	18.03.2022	11:10:00	1	27.03.2022	22.03.2022	23.03.2022	25.05.2022	Qiagen DNEasy Power Soil Pro	169038456	27.06.2022	Q.Tough	66194521	undiluted	0	NA	negative	0	0	NA	negative	0	33.6854	0.499221	positive	3	negative	Used as base for positive control
DK-156	Denmark	Baby leaves	Bulls Blood, Baby spinach, Red Mangold, Rocket	Y	Italy	Denmark	18.03.2022	C1B670949	0	25.03.2022	22.03.2022	23.03.2022	25.05.2022	Qiagen DNEasy Power Soil Pro	169038456	27.06.2022	Q.Tough	66194521	undiluted	0	NA	negative	0	0	NA	negative	0	33.9008	0.364803	positive	3	negative
DK-157	Denmark	Baby leaves	Bulls Blood, Baby spinach, Red Mangold, Rocket	Y	Italy	Denmark	18.03.2022	C1B670952	0	25.03.2022	22.03.2022	23.03.2022	25.05.2022	Qiagen DNEasy Power Soil Pro	169038456	27.06.2022	Q.Tough	66194521	undiluted	0	NA	negative	0	0	NA	negative	0	33.2738	0.33447	positive	3	negative
DK-158	Denmark	Baby leaves	Bulls Blood, Baby spinach, Red Mangold, Rocket	Y	Italy	Denmark	18.03.2022	C1B6701002	0	25.03.2022	22.03.2022	23.03.2022	25.05.2022	Qiagen DNEasy Power Soil Pro	169038456	28.06.2022	Q.Tough	66194521	undiluted	0	NA	negative	0	0	NA	negative	0	33.3117	0.289631	positive	3	negative
DK-159	Denmark	Cut salads	Iceberg (80%), radicchio (10%), Friseé (10%)	Y	Europe	Denmark	24.02.2022	913572	0	25.03.2022	23.03.2022	25.03.2022	01.06.2022	Qiagen DNEasy Power Soil Pro	169038456	28.06.2022	Q.Tough	66194521	undiluted	0	NA	negative	0	0	NA	negative	0	33.3745	0.267328	positive	3	negative
DK-160	Denmark	Baby leaves	Rocket (40%), baby spinach (30%), red lettuce (bulls blood or red batavia, 30%)	Y	Europe	Denmark	Unknown	914315	0	29.03.2022	23.03.2022	25.03.2022	01.06.2022	Qiagen DNEasy Power Soil Pro	169038456	28.06.2022	Q.Tough	66194521	undiluted	0	NA	negative	0	0	NA	negative	0	32.8534	0.520733	positive	3	negative
DK-161	Denmark	Baby leaves	Rocket (40%), baby spinach (30%), red lettuce (bulls blood or red batavia, 30%)	Y	Europe	Denmark	Unknown	914315	1	29.03.2022	23.03.2022	25.03.2022	01.06.2022	Qiagen DNEasy Power Soil Pro	169038456	28.06.2022	Q.Tough	66194521	undiluted	0	NA	negative	0	0	NA	negative	0	31.9396	2.33408	positive	3	negative
DK-162	Denmark	Baby leaves	Rocket (40%), baby spinach (30%), red lettuce (bulls blood or red batavia, 30%)	Y	Europe	Denmark	Unknown	914315	1	29.03.2022	23.03.2022	25.03.2022	01.06.2022	Qiagen DNEasy Power Soil Pro	169038456	28.06.2022	Q.Tough	66194521	undiluted	0	NA	negative	0	0	NA	negative	0	33.3296	0.300332	positive	3	negative
DK-163	Denmark	Baby leaves	Rocket (40%), baby spinach (30%), red lettuce (bulls blood or red batavia, 30%)	Y	Europe	Denmark	Unknown	914315	1	29.03.2022	23.03.2022	25.03.2022	01.06.2022	Qiagen DNEasy Power Soil Pro	169038456	28.06.2022	Q.Tough	66194521	undiluted	0	NA	negative	0	0	NA	negative	0	33.6445	0.176016	positive	3	negative
DK-164	Denmark	Baby leaves	Rocket (40%), baby spinach (30%), red lettuce (bulls blood or red batavia, 30%)	Y	Europe	Denmark	Unknown	913528	0	26.03.2022	23.03.2022	25.03.2022	01.06.2022	Qiagen DNEasy Power Soil Pro	169038456	28.06.2022	Q.Tough	66194521	undiluted	0	NA	negative	0	0	NA	negative	0	33.4263	0.671033	positive	3	negative
DK-165	Denmark	Cut salads	Frisée (40%), Iceberg (30%), Radicchio (30%)	Y	Italy	Sweden	25.03.2022	09:57:00	0	03.04.2022	31.03.2022	01.04.2022	01.06.2022	Qiagen DNEasy Power Soil Pro	169038456	28.06.2022	Q.Tough	66194521	undiluted	0	NA	negative	0	0	NA	negative	0	32.9199	0.773947	positive	3	negative
DK-166	Denmark	Cut salads	Frisée (40%), Iceberg (30%), Radicchio (30%)	Y	Italy	Sweden	25.03.2022	09:57:00	1	03.04.2022	31.03.2022	01.04.2022	01.06.2022	Qiagen DNEasy Power Soil Pro	169038456	28.06.2022	Q.Tough	66194521	undiluted	0	NA	negative	0	0	NA	negative	0	33.4389	0.239376	positive	3	negative
DK-167	Denmark	Cut salads	Frisée (40%), Iceberg (30%), Radicchio (30%)	Y	Italy	Sweden	25.03.2022	09:57:00	1	03.04.2022	31.03.2022	01.04.2022	01.06.2022	Qiagen DNEasy Power Soil Pro	169038456	28.06.2022	Q.Tough	66194521	undiluted	0	NA	negative	0	0	NA	negative	0	33.5979	0.36824	positive	3	negative
DK-168	Denmark	Cut salads	Frisée (40%), Iceberg (30%), Radicchio (30%)	Y	Italy	Sweden	25.03.2022	09:57:00	1	03.04.2022	31.03.2022	01.04.2022	01.06.2022	Qiagen DNEasy Power Soil Pro	169038456	28.06.2022	Q.Tough	66194521	undiluted	0	NA	negative	0	0	NA	negative	0	33.9222	0.729929	positive	3	negative
DK-169	Denmark	Cut salads	Frisée (40%), Iceberg (30%), Radicchio (30%)	Y	Italy	Sweden	25.03.2022	09:57:00	1	03.04.2022	31.03.2022	01.04.2022	02.06.2022	Qiagen DNEasy Power Soil Pro	169038456	28.06.2022	Q.Tough	66194521	undiluted	0	NA	negative	0	0	NA	negative	0	33.266	0.40132	positive	3	negative
DK-170	Denmark	Baby leaves	Rocket (40%), baby spinach (30%), red lettuce (bulls blood or red batavia, 30%)	Y	Europe	Denmark	Unknown	917720	0	06.04.2022	31.03.2022	01.04.2022	02.06.2022	Qiagen DNEasy Power Soil Pro	169038456	28.06.2022	Q.Tough	66194521	undiluted	0	NA	negative	0	0	NA	negative	0	33.5208	0.155328	positive	3	negative
DK-171	Denmark	Baby leaves	Rocket (40%), baby spinach (30%), red lettuce (bulls blood or red batavia, 30%)	Y	Europe	Denmark	Unknown	918134	0	07.04.2022	31.03.2022	01.04.2022	02.06.2022	Qiagen DNEasy Power Soil Pro	169038456	28.06.2022	Q.Tough	66194521	undiluted	0	NA	negative	0	0	NA	negative	0	32.937	1.19108	positive	3	negative
DK-172	Denmark	Baby leaves	Bulls Blood, Baby spinach, Red Mangold, Rocket	Y	Italy	Denmark	01.04.2022	C1A090917	0	08.04.2022	05.04.2022	06.04.2022	02.06.2022	Qiagen DNEasy Power Soil Pro	169038456	28.06.2022	Q.Tough	66194521	undiluted	0	NA	negative	0	0	NA	negative	0	33.2175	0.393476	positive	3	negative
DK-173	Denmark	Baby leaves	Bulls Blood, Baby spinach, Red Mangold, Rocket	Y	Italy	Denmark	01.04.2022	C1A090917	1	08.04.2022	05.04.2022	06.04.2022	02.06.2022	Qiagen DNEasy Power Soil Pro	169038456	28.06.2022	Q.Tough	66194521	undiluted	0	NA	negative	0	0	NA	negative	0	33.8052	0.199206	positive	3	negative
DK-174	Denmark	Baby leaves	Bulls Blood, Baby spinach, Red Mangold, Rocket	Y	Italy	Denmark	01.04.2022	C1A090917	1	08.04.2022	05.04.2022	06.04.2022	02.06.2022	Qiagen DNEasy Power Soil Pro	169038456	28.06.2022	Q.Tough	66194521	undiluted	0	NA	negative	0	0	NA	negative	0	33.4306	1.39208	positive	3	negative
DK-175	Denmark	Baby leaves	Rocket (40%), baby spinach (30%), red lettuce (bulls blood or red batavia, 30%)	Y	Europe	Denmark	Unknown	919102	0	10.04.2022	05.04.2022	06.04.2022	02.06.2022	Qiagen DNEasy Power Soil Pro	169038456	28.06.2022	Q.Tough	66194521	undiluted	0	NA	negative	0	0	NA	negative	0	33.2325	0.206378	positive	3	negative
DK-176	Denmark	Cut salads	Iceberg (80%), radicchio (10%), Friseé (10%)	Y	Europe	Denmark	30.03.2022	918408	0	07.04.2022	05.04.2022	06.04.2022	02.06.2022	Qiagen DNEasy Power Soil Pro	169038456	28.06.2022	Q.Tough	66194521	undiluted	0	NA	negative	0	0	NA	negative	0	33.3979	0.22458	positive	3	negative
DK-177	Denmark	Cut salads	Iceberg (80%), radicchio (10%), Friseé (10%)	Y	Europe	Denmark	31.03.2022	918828	0	08.04.2022	05.04.2022	06.04.2022	02.06.2022	Qiagen DNEasy Power Soil Pro	169038456	28.06.2022	Q.Tough	66194521	undiluted	0	NA	negative	0	0	NA	negative	0	33.2236	0.246213	positive	3	negative
DK-178	Denmark	Cut salads	Iceberg (80%), radicchio (10%), Friseé (10%)	Y	Europe	Denmark	01.04.2022	919143	0	09.04.2022	05.04.2022	06.04.2022	02.06.2022	Qiagen DNEasy Power Soil Pro	169038456	28.06.2022	Q.Tough	66194521	undiluted	0	NA	negative	0	0	NA	negative	0	33.729	0.350024	positive	3	negative
DK-179	Denmark	Cut salads	Iceberg (80%), radicchio (10%), Friseé (10%)	Y	Europe	Denmark	17.04.2022	924843	1	25.04.2022	20.04.2022	21.04.2022	03.06.2022	Qiagen DNEasy Power Soil Pro	169038456	28.06.2022	Q.Tough	66194521	undiluted	0	NA	negative	0	0	NA	negative	0	33.0161	0.419903	positive	3	negative
DK-180	Denmark	Cut salads	Iceberg (80%), radicchio (10%), Friseé (10%)	Y	Europe	Denmark	17.04.2022	924843	1	25.04.2022	20.04.2022	21.04.2022	03.06.2022	Qiagen DNEasy Power Soil Pro	169038456	28.06.2022	Q.Tough	66194521	undiluted	0	NA	negative	0	0	NA	negative	0	33.6399	0.545164	positive	3	negative
DK-181	Denmark	Cut salads	Iceberg (80%), radicchio (10%), Friseé (10%)	Y	Europe	Denmark	17.04.2022	924843	1	25.04.2022	20.04.2022	21.04.2022	03.06.2022	Qiagen DNEasy Power Soil Pro	169038456	28.06.2022	Q.Tough	66194521	undiluted	0	NA	negative	0	0	NA	negative	0	33.5629	0.469851	positive	3	negative
DK-182	Denmark	Baby leaves	Rocket (40%), baby spinach (30%), red lettuce (bulls blood or red batavia, 30%)	Y	Europe	Denmark	Unknown	924383	0	26.04.2022	20.04.2022	21.04.2022	03.06.2022	Qiagen DNEasy Power Soil Pro	169038456	28.06.2022	Q.Tough	66194521	undiluted	0	NA	negative	0	0	NA	negative	0	33.1519	0.245951	positive	3	negative
DK-183	Denmark	Baby leaves	Rocket (40%), baby spinach (30%), red lettuce (bulls blood or red batavia, 30%)	Y	Europe	Denmark	Unknown	924383	1	26.04.2022	20.04.2022	21.04.2022	03.06.2022	Qiagen DNEasy Power Soil Pro	169038456	28.06.2022	Q.Tough	66194521	undiluted	0	NA	negative	0	0	NA	negative	0	32.6616	0.498865	positive	3	negative
DK-184	Denmark	Baby leaves	Rocket (20%), baby spinach (28%), Pea shoots (20%), red batavia (20%), red chard (12%)	N	Europe (Rocket, baby spinach, red batavia, red chard); Sweden (Pea shoots)	Denmark	15.04.2022	924388	0	24.04.2022	20.04.2022	21.04.2022	03.06.2022	Qiagen DNEasy Power Soil Pro	169038456	28.06.2022	Q.Tough	66194521	undiluted	0	NA	negative	0	0	NA	negative	0	33.0811	0.698136	positive	3	negative
DK-185	Denmark	Baby leaves	Rocket (20%), baby spinach (28%), Pea shoots (20%), red batavia (20%), red chard (12%)	N	Europe (Rocket, baby spinach, red batavia, red chard); Sweden (Pea shoots)	Denmark	15.04.2022	924388	1	24.04.2022	20.04.2022	21.04.2022	03.06.2022	Qiagen DNEasy Power Soil Pro	169038456	28.06.2022	Q.Tough	66194521	undiluted	0	NA	negative	0	0	NA	negative	0	33.2844	0.597307	positive	3	negative
DK-186	Denmark	Cut salads	Iceberg (80%), radicchio (10%), Friseé (10%)	Y	Europe	Denmark	26.04.2022	928219	0	04.05.2022	28.04.2022	29.04.2022	03.06.2022	Qiagen DNEasy Power Soil Pro	169038456	28.06.2022	Q.Tough	66194521	undiluted	0	NA	negative	0	0	NA	negative	0	33.0008	0.244846	positive	3	negative
DK-187	Denmark	Cut salads	Iceberg (80%), radicchio (10%), Friseé (10%)	Y	Europe	Denmark	26.04.2022	928219	1	04.05.2022	28.04.2022	29.04.2022	03.06.2022	Qiagen DNEasy Power Soil Pro	169038456	28.06.2022	Q.Tough	66194521	undiluted	0	NA	negative	0	0	NA	negative	0	33.0571	0.339972	positive	3	negative
DK-188	Denmark	Baby leaves	Bulls Blood, Baby spinach, Red Mangold, Rocket	Y	Italy	Denmark	24.04.2022	C1A211757	0	01.05.2022	28.04.2022	29.04.2022	03.06.2022	Qiagen DNEasy Power Soil Pro	169038456	28.06.2022	Q.Tough	66194521	undiluted	0	NA	negative	0	0	NA	negative	0	33.7071	0.777949	positive	3	negative
DK-189	Denmark	Baby leaves	Bulls Blood, Baby spinach, Red Mangold, Rocket	Y	Italy	Denmark	24.04.2022	C1A211757	1	01.05.2022	28.04.2022	29.04.2022	08.06.2022	Qiagen DNEasy Power Soil Pro	169038456	28.06.2022	Q.Tough	66194521	undiluted	0	NA	negative	0	0	NA	negative	0	33.2355	0.562665	positive	3	negative
DK-190	Denmark	Baby leaves	Bulls Blood, Baby spinach, Red Mangold, Rocket	Y	Italy	Denmark	24.04.2022	C1A211757	1	01.05.2022	28.04.2022	29.04.2022	08.06.2022	Qiagen DNEasy Power Soil Pro	169038456	28.06.2022	Q.Tough	66194521	undiluted	0	NA	negative	0	0	NA	negative	0	33.9528	0.522295	positive	3	negative
DK-191	Denmark	Baby leaves	Bulls Blood, Baby spinach, Red Mangold, Rocket	Y	Italy	Denmark	24.04.2022	C1A211757	1	01.05.2022	28.04.2022	29.04.2022	08.06.2022	Qiagen DNEasy Power Soil Pro	169038456	28.06.2022	Q.Tough	66194521	undiluted	0	NA	negative	0	0	NA	negative	0	33.4508	1.1117	positive	3	negative
DK-192	Denmark	Baby leaves	Bulls Blood, Baby spinach, Red Mangold, Rocket	Y	Italy	Denmark	24.04.2022	C1A211756	0	01.05.2022	28.04.2022	29.04.2022	08.06.2022	Qiagen DNEasy Power Soil Pro	169038456	28.06.2022	Q.Tough	66194521	undiluted	0	NA	negative	0	0	NA	negative	0	33.1751	0.370354	positive	3	negative
DK-193	Denmark	Cut salads	Iceberg (80%), radicchio (10%), Friseé (10%)	Y	Europe	Denmark	28.04.2022	929123	0	06.05.2022	02.05.2022	02.05.2022	08.06.2022	Qiagen DNEasy Power Soil Pro	169038456	28.06.2022	Q.Tough	66194521	undiluted	0	NA	negative	0	0	NA	negative	0	32.9016	0.57401	positive	3	negative
DK-194	Denmark	Cut salads	Iceberg (80%), radicchio (10%), Friseé (10%)	Y	Europe	Denmark	28.04.2022	929123	1	06.05.2022	02.05.2022	02.05.2022	08.06.2022	Qiagen DNEasy Power Soil Pro	169038456	28.06.2022	Q.Tough	66194521	undiluted	0	NA	negative	0	0	NA	negative	0	32.5944	0.532844	positive	3	negative
DK-195	Denmark	Cut salads	Iceberg (80%), radicchio (10%), Friseé (10%)	Y	Europe	Denmark	28.04.2022	929123	1	06.05.2022	02.05.2022	02.05.2022	08.06.2022	Qiagen DNEasy Power Soil Pro	169038456	28.06.2022	Q.Tough	66194521	undiluted	0	NA	negative	0	0	NA	negative	0	32.8912	0.473805	positive	3	negative
DK-196	Denmark	Baby leaves	Rocket (20%), baby spinach (28%), Pea shoots (20%), red batavia (20%), red chard (12%)	N	Europe (Rocket, baby spinach, red batavia, red chard); Sweden (Pea shoots)	Denmark	26.04.2022	929124	0	05.05.2022	02.05.2022	02.05.2022	08.06.2022	Qiagen DNEasy Power Soil Pro	169038456	28.06.2022	Q.Tough	66194521	undiluted	0	NA	negative	0	0	NA	negative	0	32.6248	0.315533	positive	3	negative
DK-197	Denmark	Baby leaves	Rocket (20%), baby spinach (28%), Pea shoots (20%), red batavia (20%), red chard (12%)	N	Europe (Rocket, baby spinach, red batavia, red chard); Sweden (Pea shoots)	Denmark	26.04.2022	929124	1	05.05.2022	02.05.2022	02.05.2022	08.06.2022	Qiagen DNEasy Power Soil Pro	169038456	28.06.2022	Q.Tough	66194521	undiluted	0	NA	negative	0	0	NA	negative	0	33.185	0.444915	positive	3	negative
DK-198	Denmark	Baby leaves	Rocket (40%), baby spinach (30%), red lettuce (bulls blood or red batavia, 30%)	Y	Europe	Denmark	Unknown	929464	0	08.05.2022	02.05.2022	02.05.2022	08.06.2022	Qiagen DNEasy Power Soil Pro	169038456	28.06.2022	Q.Tough	66194521	undiluted	0	NA	negative	0	0	NA	negative	0	33.5894	0.542479	positive	3	negative
DK-199	Denmark	Baby leaves	Rocket (40%), baby spinach (30%), red lettuce (bulls blood or red batavia, 30%)	Y	Europe	Denmark	Unknown	929464	1	08.05.2022	02.05.2022	02.05.2022	10.06.2022	Qiagen DNEasy Power Soil Pro	169038456	01.07.2022	Q.Tough	66194521	undiluted	0	NA	negative	0	0	NA	negative	0	33.8193	0.469549	positive	3	negative
DK-200	Denmark	Baby leaves	Bulls Blood, Baby spinach, Red Mangold, Rocket	Y	Italy	Denmark	15.05.2022	C1A4311018	0	22.05.2022	19.05.2022	20.05.2022	10.06.2022	Qiagen DNEasy Power Soil Pro	169038456	01.07.2022	Q.Tough	66194521	undiluted	0	NA	negative	0	0	NA	negative	0	33.3676	0.14825	positive	3	negative
DK-201	Denmark	Baby leaves	Bulls Blood, Baby spinach, Red Mangold, Rocket	Y	Italy	Denmark	15.05.2022	C1B431915	0	22.05.2022	19.05.2022	20.05.2022	10.06.2022	Qiagen DNEasy Power Soil Pro	169038456	01.07.2022	Q.Tough	66194521	undiluted	0	NA	negative	0	0	NA	negative	0	33.3307	0.30415	positive	3	negative
DK-202	Denmark	Baby leaves	Bulls Blood, Baby spinach, Red Mangold, Rocket	Y	Italy	Denmark	15.05.2022	C1B431917	0	22.05.2022	19.05.2022	20.05.2022	10.06.2022	Qiagen DNEasy Power Soil Pro	169038456	01.07.2022	Q.Tough	66194521	undiluted	0	NA	negative	0	0	NA	negative	0	33.9629	0.163293	positive	3	negative
DK-203	Denmark	Baby leaves	Bulls Blood, Baby spinach, Red Mangold, Rocket	Y	Italy	Denmark	13.05.2022	C1B2311203	0	20.05.2022	19.05.2022	20.05.2022	10.06.2022	Qiagen DNEasy Power Soil Pro	169038456	01.07.2022	Q.Tough	66194521	undiluted	0	NA	negative	0	0	NA	negative	0	33.4166	0.675829	positive	3	negative
DK-204	Denmark	Baby leaves	Rocket (20%), baby spinach (28%), Pea shoots (20%), red batavia (20%), red chard (12%)	N	Europe (Rocket, baby spinach, red batavia, red chard); Sweden (Pea shoots)	Denmark	13.05.2022	935358	0	22.05.2022	19.05.2022	20.05.2022	10.06.2022	Qiagen DNEasy Power Soil Pro	169038456	01.07.2022	Q.Tough	66194521	undiluted	0	NA	negative	0	0	NA	negative	0	34.0079	0.564111	positive	3	negative
DK-205	Denmark	Cut salads	Iceberg (80%), radicchio (10%), Friseé (10%)	Y	Europe	Denmark	13.05.2022	934712	0	21.05.2022	19.05.2022	20.05.2022	10.06.2022	Qiagen DNEasy Power Soil Pro	169038456	01.07.2022	Q.Tough	66194521	undiluted	0	NA	negative	0	0	NA	negative	0	33.5353	0.311194	positive	3	negative
DK-206	Denmark	Cut salads	Iceberg (80%), radicchio (10%), Friseé (10%)	Y	Europe	Denmark	13.05.2022	934712	1	21.05.2022	19.05.2022	20.05.2022	10.06.2022	Qiagen DNEasy Power Soil Pro	169038456	01.07.2022	Q.Tough	66194521	undiluted	0	NA	negative	0	0	NA	negative	0	34.5101	0.701493	positive	3	negative
DK-207	Denmark	Baby leaves	Bulls Blood, Baby spinach, Red Mangold, Rocket	Y	Italy	Denmark	20.05.2022	C1A931902	0	27.05.2022	25.05.2022	25.05.2022	10.06.2022	Qiagen DNEasy Power Soil Pro	169038456	01.07.2022	Q.Tough	66194521	undiluted	0	NA	negative	0	0	NA	negative	0	33.7016	0.295138	positive	3	negative
DK-208	Denmark	Baby leaves	Bulls Blood, Baby spinach, Red Mangold, Rocket	Y	Italy	Denmark	22.05.2022	C1B041809	0	29.05.2022	25.05.2022	25.05.2022	10.06.2022	Qiagen DNEasy Power Soil Pro	169038456	01.07.2022	Q.Tough	66194521	undiluted	0	NA	negative	0	0	NA	negative	0	33.456	0.543112	positive	3	negative
DK-209	Denmark	Baby leaves	Bulls Blood, Baby spinach, Red Mangold, Rocket	Y	Italy	Denmark	22.05.2022	C1B041809	1	29.05.2022	25.05.2022	25.05.2022	21.06.2022	Qiagen DNEasy Power Soil Pro	169038456	01.07.2022	Q.Tough	66194521	undiluted	0	NA	negative	0	0	NA	negative	0	33.7227	0.852194	positive	3	negative
DK-210	Denmark	Baby leaves	Rocket (20%), baby spinach (28%), Pea shoots (20%), red batavia (20%), red chard (12%)	N	Europe (Rocket, baby spinach, red batavia, red chard); Sweden (Pea shoots)	Denmark	20.05.2022	937958	0	29.05.2022	25.05.2022	25.05.2022	21.06.2022	Qiagen DNEasy Power Soil Pro	169038456	01.07.2022	Q.Tough	66194521	undiluted	0	NA	negative	0	0	NA	negative	0	33.6561	0.172555	positive	3	negative
DK-211	Denmark	Baby leaves	Rocket (40%), baby spinach (30%), red lettuce (bulls blood or red batavia, 30%)	Y	Europe	Denmark	Unknown	937198	0	29.05.2022	25.05.2022	25.05.2022	21.06.2022	Qiagen DNEasy Power Soil Pro	169038456	01.07.2022	Q.Tough	66194521	undiluted	0	NA	negative	0	0	NA	negative	0	33.3026	0.521984	positive	3	negative
DK-212	Denmark	Cut salads	Iceberg (80%), radicchio (10%), Friseé (10%)	Y	Europe	Denmark	19.05.2022	936804	0	27.05.2022	25.05.2022	25.05.2022	21.06.2022	Qiagen DNEasy Power Soil Pro	169038456	01.07.2022	Q.Tough	66194521	undiluted	0	NA	negative	0	0	NA	negative	0	33.6324	0.273663	positive	3	negative
DK-213	Denmark	Cut salads	Iceberg (80%), radicchio (10%), Friseé (10%)	Y	Europe	Denmark	20.05.2022	937327	0	28.05.2022	25.05.2022	25.05.2022	21.06.2022	Qiagen DNEasy Power Soil Pro	169038456	01.07.2022	Q.Tough	66194521	undiluted	0	NA	negative	0	0	NA	negative	0	33.6678	0.341965	positive	3	negative
DK-214	Denmark	Cut salads	Iceberg (80%), radicchio (10%), Friseé (10%)	Y	Europe	Denmark	22.05.2022	937960	0	30.05.2022	30.05.2022	30.05.2022	21.06.2022	Qiagen DNEasy Power Soil Pro	169038456	01.07.2022	Q.Tough	66194521	undiluted	0	NA	negative	0	0	NA	negative	0	33.7578	0.417439	positive	3	negative
DK-215	Denmark	Cut salads	Iceberg (80%), radicchio (10%), Friseé (10%)	Y	Europe	Denmark	25.05.2022	939090	0	02.06.2022	30.05.2022	30.05.2022	21.06.2022	Qiagen DNEasy Power Soil Pro	169038456	01.07.2022	Q.Tough	66194521	undiluted	0	NA	negative	0	0	NA	negative	0	33.6291	0.263859	positive	3	negative
DK-216	Denmark	Cut salads	Iceberg (80%), radicchio (10%), Friseé (10%)	Y	Europe	Denmark	25.05.2022	939090	1	02.06.2022	30.05.2022	30.05.2022	21.06.2022	Qiagen DNEasy Power Soil Pro	169038456	01.07.2022	Q.Tough	66194521	undiluted	0	NA	negative	0	0	NA	negative	0	34.203	0.29415	positive	3	negative
DK-217	Denmark	Cut salads	Iceberg (80%), radicchio (10%), Friseé (10%)	Y	Europe	Denmark	25.05.2022	939090	1	02.06.2022	30.05.2022	30.05.2022	21.06.2022	Qiagen DNEasy Power Soil Pro	169038456	01.07.2022	Q.Tough	66194521	undiluted	0	NA	negative	0	0	NA	negative	0	33.7206	0.378683	positive	3	negative
DK-218	Denmark	Cut salads	Iceberg (80%), radicchio (10%), Friseé (10%)	Y	Europe	Denmark	25.05.2022	939090	1	02.06.2022	30.05.2022	30.05.2022	21.06.2022	Qiagen DNEasy Power Soil Pro	169038456	01.07.2022	Q.Tough	66194521	undiluted	0	NA	negative	0	0	NA	negative	0	33.8312	0.56197	positive	3	negative
DK-219	Denmark	Cut salads	Iceberg (80%), radicchio (10%), Friseé (10%)	Y	Europe	Denmark	25.05.2022	939090	1	02.06.2022	30.05.2022	30.05.2022	22.06.2022	Qiagen DNEasy Power Soil Pro	169038456	01.07.2022	Q.Tough	66194521	undiluted	0	NA	negative	0	0	NA	negative	0	33.5236	0.281879	positive	3	negative
DK-220	Denmark	Cut salads	Iceberg (80%), radicchio (10%), Friseé (10%)	Y	Europe	Denmark	26.05.2022	939630	0	03.06.2022	30.05.2022	30.05.2022	22.06.2022	Qiagen DNEasy Power Soil Pro	169038456	01.07.2022	Q.Tough	66194521	undiluted	0	NA	negative	0	0	NA	negative	0	33.6151	0.536085	positive	3	negative
DK-221	Denmark	Baby leaves	Bulls Blood, Baby spinach, Red Mangold	Y	Italy	Denmark	25.05.2022	C1B5411121	0	04.06.2022	01.06.2022	01.06.2022	22.06.2022	Qiagen DNEasy Power Soil Pro	169038456	01.07.2022	Q.Tough	66194521	undiluted	0	NA	negative	0	0	NA	negative	0	33.8852	0.264981	positive	3	negative
DK-222	Denmark	Baby leaves	Bulls Blood, Baby spinach, Red Mangold	Y	Italy	Denmark	25.05.2022	C1B5411137	0	04.06.2022	01.06.2022	01.06.2022	22.06.2022	Qiagen DNEasy Power Soil Pro	169038456	24.08.2022	Q.Tough	66194521	undiluted	0	NA	negative	0	0	NA	negative	0	33.4022	0.722437	positive	3	negative
DK-223	Denmark	Baby leaves	Bulls Blood, Baby spinach, Red Mangold	Y	Italy	Denmark	25.05.2022	C1A5411239	0	04.06.2022	01.06.2022	01.06.2022	22.06.2022	Qiagen DNEasy Power Soil Pro	169038456	24.08.2022	Q.Tough	66194521	undiluted	0	NA	negative	0	0	NA	negative	0	33.3493	0.708465	positive	3	negative
DK-224	Denmark	Baby leaves	Bulls Blood, Baby spinach, Red Mangold	Y	Italy	Denmark	25.05.2022	C1B5411137	1	04.06.2022	01.06.2022	01.06.2022	22.06.2022	Qiagen DNEasy Power Soil Pro	169038456	24.08.2022	Q.Tough	66194521	undiluted	0	NA	negative	0	0	NA	negative	0	33.3816	0.465373	positive	3	negative
DK-225	Denmark	Baby leaves	Bulls Blood, Baby spinach, Red Mangold	Y	Italy	Denmark	25.05.2022	C1A5411238	0	04.06.2022	01.06.2022	01.06.2022	22.06.2022	Qiagen DNEasy Power Soil Pro	169038456	24.08.2022	Q.Tough	66194521	undiluted	0	NA	negative	0	0	NA	negative	0	33.9491	1.03889	positive	3	negative
DK-226	Denmark	Baby leaves	Bulls Blood, Baby spinach, Red Mangold	Y	Italy	Denmark	25.05.2022	C1B5411128	0	04.06.2022	01.06.2022	01.06.2022	22.06.2022	Qiagen DNEasy Power Soil Pro	169038456	24.08.2022	Q.Tough	66194521	undiluted	0	NA	negative	0	0	NA	negative	0	33.2328	0.22933	positive	3	negative
DK-227	Denmark	Baby leaves	Bulls Blood, Baby spinach, Red Mangold	Y	Italy	Denmark	25.05.2022	C1B5411136	0	04.06.2022	01.06.2022	01.06.2022	22.06.2022	Qiagen DNEasy Power Soil Pro	169038456	24.08.2022	Q.Tough	66194521	undiluted	0	NA	negative	0	0	NA	negative	0	33.2262	0.676905	positive	3	negative
DK-228	Denmark	Cut salads	Iceberg (80%), radicchio (10%), Friseé (10%)	Y	Europe	Denmark	01.06.2022	941780	0	09.06.2022	08.06.2022	09.06.2022	29.06.2022	Qiagen DNEasy Power Soil Pro	169048451	18.08.2022	Q.Tough	66194521	undiluted	0	NA	negative	0	0	NA	negative	0	32.7132	0.352056	positive	3	negative
DK-229	Denmark	Cut salads	Iceberg (80%), radicchio (10%), Friseé (10%)	Y	Europe	Denmark	01.06.2022	941780	1	09.06.2022	08.06.2022	09.06.2022	29.06.2022	Qiagen DNEasy Power Soil Pro	169048451	18.08.2022	Q.Tough	66194521	undiluted	0	NA	negative	0	0	NA	negative	0	32.7775	0.237571	positive	3	negative
DK-230	Denmark	Cut salads	Iceberg (80%), radicchio (10%), Friseé (10%)	Y	Europe	Denmark	01.06.2022	941780	1	09.06.2022	08.06.2022	09.06.2022	29.06.2022	Qiagen DNEasy Power Soil Pro	169048451	18.08.2022	Q.Tough	66194521	undiluted	0	NA	negative	0	0	NA	negative	0	32.9593	0.264101	positive	3	negative
DK-231	Denmark	Cut salads	Iceberg (80%), radicchio (10%), Friseé (10%)	Y	Europe	Denmark	02.06.2022	942223	0	10.06.2022	08.06.2022	09.06.2022	29.06.2022	Qiagen DNEasy Power Soil Pro	169048451	18.08.2022	Q.Tough	66194521	undiluted	0	NA	negative	0	0	NA	negative	0	34.0032	1.25433	positive	3	negative
DK-232	Denmark	Cut salads	Iceberg (80%), radicchio (10%), Friseé (10%)	Y	Europe	Denmark	02.06.2022	942223	1	10.06.2022	08.06.2022	09.06.2022	29.06.2022	Qiagen DNEasy Power Soil Pro	169048451	18.08.2022	Q.Tough	66194521	undiluted	0	NA	negative	0	0	NA	negative	0	33.1651	0.779287	positive	3	negative
DK-235	Denmark	Cut salads	Frisée (40%), Iceberg (30%), Radicchio (30%)	Y	Netherlands (Iceberg, Frisée ); Italy (Radicchio)	Sweden	10.06.2022	09:16:00	0	19.06.2022	15.06.2022	16.06.2022	29.06.2022	Qiagen DNEasy Power Soil Pro	169048451	18.08.2022	Q.Tough	66194521	undiluted	0	NA	negative	0	0	NA	negative	0	32.8627	0.790663	positive	3	negative
DK-236	Denmark	Cut salads	Frisée (40%), Iceberg (30%), Radicchio (30%)	Y	Netherlands (Iceberg, Frisée ); Italy (Radicchio)	Sweden	08.06.2022	13:20:00	0	17.06.2022	15.06.2022	16.06.2022	29.06.2022	Qiagen DNEasy Power Soil Pro	169048451	18.08.2022	Q.Tough	66194521	undiluted	0	NA	negative	0	0	NA	negative	0	32.465	0.560556	positive	3	negative
DK-237	Denmark	Baby leaves	Rocket, Red pak choi, Mizuna, baby spinach	Y	Denmark	Denmark	12.06.2022	C1A161840	0	19.06.2022	15.06.2022	16.06.2022	29.06.2022	Qiagen DNEasy Power Soil Pro	169048451	18.08.2022	Q.Tough	66194521	undiluted	0	NA	negative	0	0	NA	negative	0	32.6029	0.729305	positive	3	negative
DK-238	Denmark	Baby leaves	Rocket, Red pak choi, Mizuna, baby spinach	Y	Denmark	Denmark	12.06.2022	C1A161842	0	19.06.2022	15.06.2022	16.06.2022	29.06.2022	Qiagen DNEasy Power Soil Pro	169048451	18.08.2022	Q.Tough	66194521	undiluted	0	NA	negative	0	0	NA	negative	0	32.7036	0.969168	positive	3	negative
DK-239	Denmark	Baby leaves	Rocket, Red pak choi, Mizuna, baby spinach	Y	Denmark	Denmark	13.06.2022	C1A2611139	0	20.06.2022	15.06.2022	16.06.2022	29.06.2022	Qiagen DNEasy Power Soil Pro	169048451	18.08.2022	Q.Tough	66194521	undiluted	0	NA	negative	0	0	NA	negative	0	33.2135	0.312289	positive	3	negative
DK-240	Denmark	Baby leaves	Rocket, Red pak choi, Mizuna, baby spinach	Y	Denmark	Denmark	13.06.2022	C1A2611137	0	20.06.2022	15.06.2022	16.06.2022	30.06.2022	Qiagen DNEasy Power Soil Pro	169048451	18.08.2022	Q.Tough	66194521	undiluted	0	NA	negative	0	0	NA	negative	0	33.1769	0.756118	positive	3	negative
DK-241	Denmark	Baby leaves	Rocket, Red pak choi, Mizuna, baby spinach	Y	Denmark	Denmark	13.06.2022	C1A2611140	0	20.06.2022	15.06.2022	16.06.2022	30.06.2022	Qiagen DNEasy Power Soil Pro	169048451	18.08.2022	Q.Tough	66194521	undiluted	0	NA	negative	0	0	NA	negative	0	33.0642	0.170769	positive	3	negative
DK-242	Denmark	Cut salads	Iceberg (80%), radicchio (10%), Friseé (10%)	Y	Europe	Denmark	09.06.2022	944900	0	17.06.2022	16.06.2022	16.06.2022	30.06.2022	Qiagen DNEasy Power Soil Pro	169048451	18.08.2022	Q.Tough	66194521	undiluted	0	NA	negative	0	0	NA	negative	0	33.2735	0.389592	positive	3	negative
DK-243	Denmark	Cut salads	Iceberg (80%), radicchio (10%), Friseé (10%)	Y	Europe	Denmark	10.06.2022	945213	0	18.06.2022	16.06.2022	16.06.2022	30.06.2022	Qiagen DNEasy Power Soil Pro	169048451	18.08.2022	Q.Tough	66194521	undiluted	0	NA	negative	0	0	NA	negative	0	32.5289	0.210587	positive	3	negative
DK-244	Denmark	Cut salads	Iceberg (80%), radicchio (10%), Friseé (10%)	Y	Europe	Denmark	10.06.2022	945213	1	18.06.2022	16.06.2022	16.06.2022	30.06.2022	Qiagen DNEasy Power Soil Pro	169048451	18.08.2022	Q.Tough	66194521	undiluted	0	NA	negative	0	0	NA	negative	0	33.1676	0.438912	positive	3	negative
DK-245	Denmark	Cut salads	Iceberg (80%), radicchio (10%), Friseé (10%)	Y	Europe	Denmark	10.06.2022	945213	1	18.06.2022	16.06.2022	16.06.2022	30.06.2022	Qiagen DNEasy Power Soil Pro	169048451	18.08.2022	Q.Tough	66194521	undiluted	0	NA	negative	0	0	NA	negative	0	33.1785	0.229835	positive	3	negative
DK-246	Denmark	Cut salads	Iceberg (80%), radicchio (10%), Friseé (10%)	Y	Europe	Denmark	13.06.2022	946322	0	21.06.2022	16.06.2022	16.06.2022	30.06.2022	Qiagen DNEasy Power Soil Pro	169048451	18.08.2022	Q.Tough	66194521	undiluted	31.7728	NA	positive	1	35.8334	NA	positive	1	32.4125	0.316969	positive	3	positive
DK-247	Denmark	Cut salads	Iceberg (80%), radicchio (10%), Friseé (10%)	Y	Europe	Denmark	13.06.2022	946322	1	21.06.2022	16.06.2022	16.06.2022	30.06.2022	Qiagen DNEasy Power Soil Pro	169048451	18.08.2022	Q.Tough	66194521	undiluted	0	NA	negative	0	0	NA	negative	0	32.9755	0.124533	positive	3	negative
DK-248	Denmark	Baby leaves	Rocket (40%), baby spinach (30%), red lettuce (bulls blood or red batavia, 30%)	Y	Europe	Denmark	Unknown	944857	0	18.06.2022	16.06.2022	16.06.2022	30.06.2022	Qiagen DNEasy Power Soil Pro	169048451	18.08.2022	Q.Tough	66194521	undiluted	0	NA	negative	0	0	NA	negative	0	33.0166	1.15588	positive	3	negative
DK-249	Denmark	Baby leaves	Rocket, Red pak choi, Mizuna, baby spinach	Y	Denmark	Denmark	19.06.2022	C1A8611022	0	26.06.2022	23.06.2022	23.06.2022	30.06.2022	Qiagen DNEasy Power Soil Pro	169048451	18.08.2022	Q.Tough	66194521	undiluted	0	NA	negative	0	0	NA	negative	0	32.9062	0.690192	positive	3	negative
DK-250	Denmark	Baby leaves	Rocket, Red pak choi, Mizuna, baby spinach	Y	Denmark	Denmark	20.06.2022	C1A9611049	0	27.06.2022	23.06.2022	23.06.2022	06.07.2022	Qiagen DNEasy Power Soil Pro	169048451	18.08.2022	Q.Tough	66194521	undiluted	0	NA	negative	0	0	NA	negative	0	32.6136	0.385045	positive	3	negative
DK-251	Denmark	Baby leaves	Rocket, Red pak choi, Mizuna, baby spinach	Y	Denmark	Denmark	20.06.2022	C1A9611050	0	27.06.2022	23.06.2022	23.06.2022	06.07.2022	Qiagen DNEasy Power Soil Pro	169048451	18.08.2022	Q.Tough	66194521	undiluted	0	NA	negative	0	0	NA	negative	0	32.624	0.312702	positive	3	negative
DK-252	Denmark	Baby leaves	Rocket, Red pak choi, Mizuna, baby spinach	Y	Denmark	Denmark	20.06.2022	C1A9611050	1	27.06.2022	23.06.2022	23.06.2022	06.07.2022	Qiagen DNEasy Power Soil Pro	169048451	18.08.2022	Q.Tough	66194521	undiluted	0	NA	negative	0	0	NA	negative	0	33.2863	0.306914	positive	3	negative
DK-253	Denmark	Baby leaves	Rocket, Red pak choi, Mizuna, baby spinach	Y	Denmark	Denmark	20.06.2022	C1A9611050	1	27.06.2022	23.06.2022	23.06.2022	06.07.2022	Qiagen DNEasy Power Soil Pro	169048451	19.08.2022	Q.Tough	66194521	undiluted	0	NA	negative	0	0	NA	negative	0	33.3699	0.254895	positive	3	negative
DK-254	Denmark	Baby leaves	Rocket, Red pak choi, Mizuna, baby spinach	Y	Denmark	Denmark	20.06.2022	C1A9611051	0	27.06.2022	23.06.2022	23.06.2022	06.07.2022	Qiagen DNEasy Power Soil Pro	169048451	19.08.2022	Q.Tough	66194521	undiluted	0	NA	negative	0	0	NA	negative	0	33.2708	0.421201	positive	3	negative
DK-255	Denmark	Baby leaves	Rocket, Red pak choi, Mizuna, baby spinach	Y	Denmark	Denmark	20.06.2022	C1A9611051	1	27.06.2022	23.06.2022	23.06.2022	06.07.2022	Qiagen DNEasy Power Soil Pro	169048451	19.08.2022	Q.Tough	66194521	undiluted	0	NA	negative	0	0	NA	negative	0	33.8693	0.524601	positive	3	negative
DK-256	Denmark	Baby leaves	Rocket (40%), baby spinach (30%), red lettuce (bulls blood or red batavia, 30%)	Y	Europe	Denmark	Unknown	950797	0	04.07.2022	29.06.2022	30.06.2022	06.07.2022	Qiagen DNEasy Power Soil Pro	169048451	19.08.2022	Q.Tough	66194521	undiluted	0	NA	negative	0	0	NA	negative	0	33.2445	0.543688	positive	3	negative
DK-257	Denmark	Baby leaves	Rocket (20%), baby spinach (28%), Pea shoots (20%), red batavia (20%), red chard (12%)	N	Europe (Rocket, baby spinach, red batavia, red chard); Sweden (Pea shoots)	Denmark	23.06.2022	950832	0	02.07.2022	29.06.2022	30.06.2022	06.07.2022	Qiagen DNEasy Power Soil Pro	169048451	19.08.2022	Q.Tough	66194521	undiluted	0	NA	negative	0	0	NA	negative	0	33.9397	0.475035	positive	3	negative
DK-258	Denmark	Cut salads	Frisée (40%), Iceberg (30%), Radicchio (30%)	Y	Netherlands (Iceberg, Frisée ); Italy (Radicchio)	Sweden	22.06.2022	13:15:00	0	01.07.2022	29.06.2022	30.06.2022	06.07.2022	Qiagen DNEasy Power Soil Pro	169048451	19.08.2022	Q.Tough	66194521	undiluted	0	NA	negative	0	0	NA	negative	0	33.1481	0.5624	positive	3	negative
DK-259	Denmark	Cut salads	Frisée (40%), Iceberg (30%), Radicchio (30%)	Y	Netherlands (Iceberg, Frisée ); Italy (Radicchio)	Sweden	22.06.2022	13:15:00	1	01.07.2022	29.06.2022	30.06.2022	06.07.2022	Qiagen DNEasy Power Soil Pro	169048451	19.08.2022	Q.Tough	66194521	undiluted	0	NA	negative	0	0	NA	negative	0	33.3576	0.435137	positive	3	negative
DK-260	Denmark	Cut salads	Frisée (40%), Iceberg (30%), Radicchio (30%)	Y	Netherlands (Iceberg, Frisée ); Italy (Radicchio)	Sweden	22.06.2022	13:16:00	0	01.07.2022	29.06.2022	30.06.2022	08.08.2022	Qiagen DNEasy Power Soil Pro	169048451	19.08.2022	Q.Tough	66194521	undiluted	0	NA	negative	0	0	NA	negative	0	33.3364	0.269309	positive	3	negative
DK-261	Denmark	Cut salads	Frisée (40%), Iceberg (30%), Radicchio (30%)	Y	Netherlands (Iceberg, Frisée ); Italy (Radicchio)	Sweden	22.06.2022	13:16:00	1	01.07.2022	29.06.2022	30.06.2022	08.08.2022	Qiagen DNEasy Power Soil Pro	169048451	19.08.2022	Q.Tough	66194521	undiluted	0	NA	negative	0	0	NA	negative	0	33.1989	0.217197	positive	3	negative
DK-262	Denmark	Cut salads	Frisée (40%), Iceberg (30%), Radicchio (30%)	Y	Netherlands (Iceberg, Frisée ); Italy (Radicchio)	Sweden	22.06.2022	13:16:00	1	01.07.2022	29.06.2022	30.06.2022	08.08.2022	Qiagen DNEasy Power Soil Pro	169048451	19.08.2022	Q.Tough	66194521	undiluted	0	NA	negative	0	0	NA	negative	0	33.4006	0.094381	positive	3	negative
DK-263	Denmark	Baby leaves	Rocket (40%), baby spinach (30%), red lettuce (bulls blood or red batavia, 30%)	Y	Europe	Denmark	Unknown	964131	0	07.08.2022	03.08.2022	04.08.2022	08.08.2022	Qiagen DNEasy Power Soil Pro	169048451	19.08.2022	Q.Tough	66194521	undiluted	0	NA	negative	0	0	NA	negative	0	33.2141	0.569546	positive	3	negative
DK-264	Denmark	Baby leaves	Rocket (40%), baby spinach (30%), red lettuce (bulls blood or red batavia, 30%)	Y	Europe	Denmark	Unknown	964800	0	09.08.2022	03.08.2022	04.08.2022	08.08.2022	Qiagen DNEasy Power Soil Pro	169048451	19.08.2022	Q.Tough	66194521	undiluted	0	NA	negative	0	0	NA	negative	0	33.7155	0.618942	positive	3	negative
DK-265	Denmark	Baby leaves	Rocket (40%), baby spinach (30%), red lettuce (bulls blood or red batavia, 30%)	Y	Europe	Denmark	Unknown	965235	0	10.08.2022	03.08.2022	04.08.2022	08.08.2022	Qiagen DNEasy Power Soil Pro	169048451	19.08.2022	Q.Tough	66194521	undiluted	0	NA	negative	0	0	NA	negative	0	33.5471	0.55254	positive	3	negative
DK-266	Denmark	Baby leaves	Rocket (20%), baby spinach (28%), Pea shoots (20%), red batavia (20%), red chard (12%)	N	Europe (Rocket, baby spinach, red batavia, red chard); Sweden (Pea shoots)	Denmark	30.07.2022	964832	0	07.08.2022	03.08.2022	04.08.2022	08.08.2022	Qiagen DNEasy Power Soil Pro	169048451	19.08.2022	Q.Tough	66194521	undiluted	0	NA	negative	0	0	NA	negative	0	33.2023	0.251785	positive	3	negative
DK-267	Denmark	Cut salads	Iceberg (80%), radicchio (10%), Friseé (10%)	Y	Europe	Denmark	31.07.2022	964831	0	08.08.2022	03.08.2022	04.08.2022	08.08.2022	Qiagen DNEasy Power Soil Pro	169048451	19.08.2022	Q.Tough	66194521	undiluted	0	NA	negative	0	0	NA	negative	0	33.86	0.0913653	positive	3	negative
DK-268	Denmark	Cut salads	Iceberg (80%), radicchio (10%), Friseé (10%)	Y	Europe	Denmark	31.07.2022	964831	1	08.08.2022	03.08.2022	04.08.2022	08.08.2022	Qiagen DNEasy Power Soil Pro	169048451	19.08.2022	Q.Tough	66194521	undiluted	0	NA	negative	0	0	NA	negative	0	34.5399	0.689299	positive	3	negative
DK-269	Denmark	Cut salads	Iceberg (80%), radicchio (10%), Friseé (10%)	Y	Europe	Denmark	31.07.2022	964831	1	08.08.2022	03.08.2022	04.08.2022	08.08.2022	Qiagen DNEasy Power Soil Pro	169048451	19.08.2022	Q.Tough	66194521	undiluted	0	NA	negative	0	0	NA	negative	0	33.7362	0.326553	positive	3	negative
DK-270	Denmark	Cut salads	Iceberg (80%), radicchio (10%), Friseé (10%)	Y	Europe	Denmark	28.07.2022	963895	0	05.08.2022	03.08.2022	04.08.2022	11.08.2022	Qiagen DNEasy Power Soil Pro	169048451	19.08.2022	Q.Tough	66194521	undiluted	0	NA	negative	0	0	NA	negative	0	33.9492	1.0802	positive	3	negative
DK-271	Denmark	Mostly cut salads	Lamb lettuce, Radicchio, Friseé, Rocket	N	Italy (Labs lettuce, Radicchio, rocket), Denmark (Friseé)	Denmark	Unknown	C3A0121130	0	08.08.2022	03.08.2022	04.08.2022	11.08.2022	Qiagen DNEasy Power Soil Pro	169048451	19.08.2022	Q.Tough	66194521	undiluted	0	NA	negative	0	0	NA	negative	0	33.4989	0.577068	positive	3	negative
DK-272	Denmark	Baby leaves	Rocket, Red pak choi, Mizuna	Y	Denmark	Denmark	28.07.2022	C1A802944	0	04.08.2022	03.08.2022	04.08.2022	11.08.2022	Qiagen DNEasy Power Soil Pro	169048451	19.08.2022	Q.Tough	66194521	undiluted	0	NA	negative	0	0	NA	negative	0	33.5621	0.573065	positive	3	negative
DK-273	Denmark	Baby leaves	Rocket, Red pak choi, Mizuna, baby spinach	Y	Denmark	Denmark	29.07.2022	C1A902940	0	05.08.2022	03.08.2022	04.08.2022	11.08.2022	Qiagen DNEasy Power Soil Pro	169048451	19.08.2022	Q.Tough	66194521	undiluted	0	NA	negative	0	0	NA	negative	0	33.5517	0.824764	positive	3	negative
DK-274	Denmark	Baby leaves	Rocket, Red pak choi, Mizuna, baby spinach	Y	Denmark	Denmark	29.07.2022	C1A902940	1	05.08.2022	03.08.2022	04.08.2022	11.08.2022	Qiagen DNEasy Power Soil Pro	169048451	19.08.2022	Q.Tough	66194521	undiluted	0	NA	negative	0	0	NA	negative	0	33.202	0.247847	positive	3	negative
DK-275	Denmark	Baby leaves	Rocket, Red pak choi, Mizuna, baby spinach	Y	Denmark	Denmark	31.07.2022	C1A1121137	0	07.08.2022	03.08.2022	04.08.2022	11.08.2022	Qiagen DNEasy Power Soil Pro	169048451	19.08.2022	Q.Tough	66194521	undiluted	0	NA	negative	0	0	NA	negative	0	33.7228	0.275538	positive	3	negative
DK-276	Denmark	Baby leaves	Rocket, Red pak choi, Mizuna, baby spinach	Y	Denmark	Denmark	31.07.2022	C1A1121138	0	07.08.2022	03.08.2022	04.08.2022	11.08.2022	Qiagen DNEasy Power Soil Pro	169048451	24.08.2022	Q.Tough	66194521	undiluted	0	NA	negative	0	0	NA	negative	0	33.1264	0.206295	positive	3	negative
DK-277	Denmark	Baby leaves	Rocket (40%), baby spinach (30%), red lettuce (bulls blood or red batavia, 30%)	Y	Europe	Denmark	Unknown	967411	0	16.08.2022	09.08.2022	09.08.2022	11.08.2022	Qiagen DNEasy Power Soil Pro	169048451	24.08.2022	Q.Tough	66194521	undiluted	0	NA	negative	0	0	NA	negative	0	33.6415	1.19424	positive	3	negative
DK-278	Denmark	Baby leaves	Rocket (40%), baby spinach (30%), red lettuce (bulls blood or red batavia, 30%)	Y	Europe	Denmark	Unknown	966491	0	13.08.2022	09.08.2022	09.08.2022	11.08.2022	Qiagen DNEasy Power Soil Pro	169048451	24.08.2022	Q.Tough	66194521	undiluted	0	NA	negative	0	0	NA	negative	0	33.2532	0.523147	positive	3	negative
DK-279	Denmark	Baby leaves	Rocket (20%), baby spinach (28%), Pea shoots (20%), red batavia (20%), red chard (12%)	N	Europe (Rocket, baby spinach, red batavia, red chard); Sweden (Pea shoots)	Denmark	03.08.2022	966821	0	12.08.2022	09.08.2022	09.08.2022	17.08.2022	Qiagen DNEasy Power Soil Pro	169048451	29.09.2022	Q.Tough	66194521	undiluted	0	NA	negative	0	0	NA	negative	0	33.7295	0.268972	positive	3	negative
DK-280	Denmark	Baby leaves	Rocket (20%), baby spinach (28%), Pea shoots (20%), red batavia (20%), red chard (12%)	N	Europe (Rocket, baby spinach, red batavia, red chard); Sweden (Pea shoots)	Denmark	03.08.2022	966821	1	12.08.2022	09.08.2022	09.08.2022	17.08.2022	Qiagen DNEasy Power Soil Pro	169048451	29.09.2022	Q.Tough	66194521	undiluted	0	NA	negative	0	0	NA	negative	0	33.4016	0.615565	positive	3	negative
DK-281	Denmark	Cut salads	Iceberg (80%), radicchio (10%), Friseé (10%)	Y	Europe	Denmark	07.08.2022	967445	0	15.08.2022	09.08.2022	09.08.2022	17.08.2022	Qiagen DNEasy Power Soil Pro	169048451	29.09.2022	Q.Tough	66194521	undiluted	0	NA	negative	0	0	NA	negative	0	33.7626	0.340735	positive	3	negative
DK-282	Denmark	Cut salads	Iceberg (80%), radicchio (10%), Friseé (10%)	Y	Europe	Denmark	07.08.2022	967445	1	15.08.2022	09.08.2022	09.08.2022	17.08.2022	Qiagen DNEasy Power Soil Pro	169048451	29.09.2022	Q.Tough	66194521	undiluted	0	NA	negative	0	0	NA	negative	0	33.6488	0.265151	positive	3	negative
DK-283	Denmark	Cut salads	Iceberg (80%), radicchio (10%), Friseé (10%)	Y	Europe	Denmark	07.08.2022	967445	1	15.08.2022	09.08.2022	09.08.2022	17.08.2022	Qiagen DNEasy Power Soil Pro	169048451	29.09.2022	Q.Tough	66194521	undiluted	0	NA	negative	0	0	NA	negative	0	33.6217	0.906098	positive	3	negative
DK-284	Denmark	Baby leaves	Rocket, Red pak, baby spinach choi, Mizuna	Y	Denmark	Denmark	05.08.2022	C1A612735	0	12.08.2022	11.08.2022	12.08.2022	17.08.2022	Qiagen DNEasy Power Soil Pro	169048451	29.09.2022	Q.Tough	66194521	undiluted	0	NA	negative	0	0	NA	negative	0	33.2965	0.626365	positive	3	negative
DK-285	Denmark	Baby leaves	Rocket, Red pak, baby spinach choi, Mizuna	Y	Denmark	Denmark	05.08.2022	C1A612737	0	12.08.2022	11.08.2022	12.08.2022	17.08.2022	Qiagen DNEasy Power Soil Pro	169048451	29.09.2022	Q.Tough	66194521	undiluted	0	NA	negative	0	0	NA	negative	0	33.7016	0.0671239	positive	3	negative
DK-286	Denmark	Baby leaves	Rocket, Red pak, baby spinach choi, Mizuna	Y	Denmark	Denmark	05.08.2022	C1A612744	0	12.08.2022	11.08.2022	12.08.2022	17.08.2022	Qiagen DNEasy Power Soil Pro	169048451	29.09.2022	Q.Tough	66194521	undiluted	0	NA	negative	0	0	NA	negative	0	33.1447	0.385465	positive	3	negative
DK-287	Denmark	Baby leaves	Rocket, Red pak, baby spinach choi, Mizuna	Y	Denmark	Denmark	05.08.2022	C1A612750	0	12.08.2022	11.08.2022	12.08.2022	17.08.2022	Qiagen DNEasy Power Soil Pro	169048451	29.09.2022	Q.Tough	66194521	undiluted	0	NA	negative	0	0	NA	negative	0	33.6098	0.22093	positive	3	negative
DK-288	Denmark	Baby leaves	Rocket, Red pak, baby spinach choi, Mizuna	Y	Denmark	Denmark	06.08.2022	C1A712904	0	13.08.2022	11.08.2022	12.08.2022	17.08.2022	Qiagen DNEasy Power Soil Pro	169048451	29.09.2022	Q.Tough	66194521	undiluted	0	NA	negative	0	0	NA	negative	0	33.2379	0.701313	positive	3	negative
DK-289	Denmark	Baby leaves	Rocket, Red pak, baby spinach choi, Mizuna	Y	Denmark	Denmark	06.08.2022	C1A712905	0	13.08.2022	11.08.2022	12.08.2022	02.09.2022	Qiagen DNEasy Power Soil Pro	169048451	29.09.2022	Q.Tough	66194521	undiluted	38.6711	NA	positive	1	0	NA	negative	0	33.5451	0.111862	positive	3	positive
DK-290	Denmark	Cut salads	Iceberg (80%), radicchio (10%), Friseé (10%)	Y	Europe	Denmark	18.08.2022	971827	0	26.08.2022	23.08.2022	24.08.2022	02.09.2022	Qiagen DNEasy Power Soil Pro	169048451	29.09.2022	Q.Tough	66194521	undiluted	0	NA	negative	0	0	NA	negative	0	33.4305	0.137648	positive	3	negative
DK-291	Denmark	Cut salads	Iceberg (80%), radicchio (10%), Friseé (10%)	Y	Europe	Denmark	19.08.2022	972097	0	27.08.2022	23.08.2022	24.08.2022	02.09.2022	Qiagen DNEasy Power Soil Pro	169048451	29.09.2022	Q.Tough	66194521	undiluted	0	NA	negative	0	0	NA	negative	0	33.4373	0.163521	positive	3	negative
DK-292	Denmark	Cut salads	Iceberg (80%), radicchio (10%), Friseé (10%)	Y	Europe	Denmark	21.08.2022	972718	0	29.08.2022	23.08.2022	24.08.2022	02.09.2022	Qiagen DNEasy Power Soil Pro	169048451	29.09.2022	Q.Tough	66194521	undiluted	0	NA	negative	0	0	NA	negative	0	33.2303	0.053239	positive	3	negative
DK-293	Denmark	Cut salads	Iceberg (80%), radicchio (10%), Friseé (10%)	Y	Europe	Denmark	21.08.2022	972718	1	29.08.2022	23.08.2022	24.08.2022	02.09.2022	Qiagen DNEasy Power Soil Pro	169048451	29.09.2022	Q.Tough	66194521	undiluted	0	NA	negative	0	0	NA	negative	0	33.653	0.681942	positive	3	negative
DK-294	Denmark	Cut salads	Iceberg (80%), radicchio (10%), Friseé (10%)	Y	Europe	Denmark	21.08.2022	972718	1	29.08.2022	23.08.2022	24.08.2022	02.09.2022	Qiagen DNEasy Power Soil Pro	169048451	29.09.2022	Q.Tough	66194521	undiluted	0	NA	negative	0	0	NA	negative	0	33.6321	0.503483	positive	3	negative
DK-295	Denmark	Baby leaves	Rocket (40%), baby spinach (30%), red lettuce (bulls blood or red batavia, 30%)	Y	Europe	Denmark	Unknown	971355	0	26.08.2022	23.08.2022	24.08.2022	02.09.2022	Qiagen DNEasy Power Soil Pro	169048451	29.09.2022	Q.Tough	66194521	undiluted	0	NA	negative	0	0	NA	negative	0	33.4107	0.148632	positive	3	negative
DK-296	Denmark	Baby leaves	Rocket (40%), baby spinach (30%), red lettuce (bulls blood or red batavia, 30%)	Y	Europe	Denmark	Unknown	971797	0	27.08.2022	23.08.2022	24.08.2022	02.09.2022	Qiagen DNEasy Power Soil Pro	169048451	29.09.2022	Q.Tough	66194521	undiluted	0	NA	negative	0	0	NA	negative	0	33.6717	0.765587	positive	3	negative
DK-297	Denmark	Cut salads	Frisée (40%), Iceberg (30%), Radicchio (30%)	Y	Netherlands (Iceberg, Frisée ); Italy (Radicchio)	Sweden	22.08.2022	10:21:00	0	31.08.2022	30.08.2022	31.08.2022	02.09.2022	Qiagen DNEasy Power Soil Pro	169048451	29.09.2022	Q.Tough	66194521	undiluted	0	NA	negative	0	0	NA	negative	0	33.8417	0.91884	positive	3	negative
DK-298	Denmark	Cut salads	Frisée (40%), Iceberg (30%), Radicchio (30%)	Y	Netherlands (Iceberg, Frisée ); Italy (Radicchio)	Sweden	22.08.2022	10:21:00	1	31.08.2022	30.08.2022	31.08.2022	02.09.2022	Qiagen DNEasy Power Soil Pro	169048451	29.09.2022	Q.Tough	66194521	undiluted	0	NA	negative	0	0	NA	negative	0	33.5393	0.164206	positive	3	negative
DK-299	Denmark	Cut salads	Frisée (40%), Iceberg (30%), Radicchio (30%)	Y	Netherlands (Iceberg, Frisée ); Italy (Radicchio)	Sweden	24.08.2022	12:27:00	0	03.09.2022	30.08.2022	31.08.2022	02.09.2022	Qiagen DNEasy Power Soil Pro	169048451	29.09.2022	Q.Tough	66194521	undiluted	0	NA	negative	0	0	NA	negative	0	33.2806	0.218927	positive	3	negative
DK-300	Denmark	Cut salads	Frisée (40%), Iceberg (30%), Radicchio (30%)	Y	Netherlands (Iceberg, Frisée ); Italy (Radicchio)	Sweden	24.08.2022	12:27:00	1	03.09.2022	30.08.2022	31.08.2022	02.09.2022	Qiagen DNEasy Power Soil Pro	169048451	29.09.2022	Q.Tough	66194521	undiluted	0	NA	negative	0	0	NA	negative	0	33.1315	0.421766	positive	3	negative
DK-301	Denmark	Cut salads	Frisée (40%), Iceberg (30%), Radicchio (30%)	Y	Netherlands (Iceberg, Frisée ); Italy (Radicchio)	Sweden	24.08.2022	12:27:00	1	03.09.2022	30.08.2022	31.08.2022	02.09.2022	Qiagen DNEasy Power Soil Pro	169048451	29.09.2022	Q.Tough	66194521	undiluted	0	NA	negative	0	0	NA	negative	0	33.5645	0.40993	positive	3	negative
DK-302	Denmark	Cut salads	Frisée (40%), Iceberg (30%), Radicchio (30%)	Y	Netherlands (Iceberg, Frisée ); Italy (Radicchio)	Sweden	24.08.2022	12:27:00	1	03.09.2022	30.08.2022	31.08.2022	02.09.2022	Qiagen DNEasy Power Soil Pro	169048451	29.09.2022	Q.Tough	66194521	undiluted	0	NA	negative	0	0	NA	negative	0	33.3576	0.314511	positive	3	negative
DK-303	Denmark	Cut salads	Frisée (40%), Iceberg (30%), Radicchio (30%)	Y	Netherlands (Iceberg, Frisée ); Italy (Radicchio)	Sweden	24.08.2022	12:27:00	1	03.09.2022	30.08.2022	31.08.2022	02.09.2022	Qiagen DNEasy Power Soil Pro	169048451	29.09.2022	Q.Tough	66194521	undiluted	0	NA	negative	0	0	NA	negative	0	33.0233	0.441754	positive	3	negative
DK-304	Denmark	Cut salads	Iceberg (80%), radicchio (10%), Friseé (10%)	Y	Europe	Denmark	02.09.2022	977255	0	10.09.2022	07.09.2022	08.09.2022	02.09.2022	Qiagen DNEasy Power Soil Pro	169048451	29.09.2022	Q.Tough	66194521	undiluted	0	NA	negative	0	0	NA	negative	0	33.1045	0.278463	positive	3	negative
DK-305	Denmark	Cut salads	Iceberg (80%), radicchio (10%), Friseé (10%)	Y	Europe	Denmark	04.09.2022	977860	0	12.09.2022	07.09.2022	08.09.2022	02.09.2022	Qiagen DNEasy Power Soil Pro	169048451	29.09.2022	Q.Tough	66194521	undiluted	0	NA	negative	0	0	NA	negative	0	34.1887	0.193879	positive	3	negative
DK-306	Denmark	Cut salads	Iceberg (80%), radicchio (10%), Friseé (10%)	Y	Europe	Denmark	04.09.2022	977860	1	12.09.2022	07.09.2022	08.09.2022	02.09.2022	Qiagen DNEasy Power Soil Pro	169048451	29.09.2022	Q.Tough	66194521	undiluted	0	NA	negative	0	0	NA	negative	0	33.78	0.386067	positive	3	negative
DK-307	Denmark	Cut salads	Iceberg (80%), radicchio (10%), Friseé (10%)	Y	Europe	Denmark	04.09.2022	977860	1	12.09.2022	07.09.2022	08.09.2022	02.09.2022	Qiagen DNEasy Power Soil Pro	169048451	29.09.2022	Q.Tough	66194521	undiluted	0	NA	negative	0	0	NA	negative	0	32.956	0.344777	positive	3	negative
DK-308	Denmark	Baby leaves	Rocket (40%), baby spinach (30%), red lettuce (bulls blood or red batavia, 30%)	Y	Europe	Denmark	Unknown	977831	0	13.09.2022	07.09.2022	08.09.2022	02.09.2022	Qiagen DNEasy Power Soil Pro	169048451	29.09.2022	Q.Tough	66194521	undiluted	0	NA	negative	0	0	NA	negative	0	33.4031	0.59209	positive	3	negative
DK-309	Denmark	Baby leaves	Rocket (40%), baby spinach (30%), red lettuce (bulls blood or red batavia, 30%)	Y	Europe	Denmark	Unknown	977831	1	13.09.2022	07.09.2022	08.09.2022	15.09.2022	Qiagen DNEasy Power Soil Pro	169048451	29.09.2022	Q.Tough	66194521	undiluted	0	NA	negative	0	0	NA	negative	0	33.4614	0.694736	positive	3	negative
DK-310	Denmark	Baby leaves	Rocket (40%), baby spinach (30%), red lettuce (bulls blood or red batavia, 30%)	Y	Europe	Denmark	Unknown	977831	1	13.09.2022	07.09.2022	08.09.2022	15.09.2022	Qiagen DNEasy Power Soil Pro	169048451	29.09.2022	Q.Tough	66194521	undiluted	0	NA	negative	0	0	NA	negative	0	33.4267	0.680248	positive	3	negative
DK-311	Denmark	Cut salads	Endive (65%), Friseé (25%), radicchio (10%)	N	Unknown	Denmark	07.09.2022	22 04:47	0	14.09.2022	13.09.2022	14.09.2022	15.09.2022	Qiagen DNEasy Power Soil Pro	169048451	29.09.2022	Q.Tough	66194521	undiluted	0	NA	negative	0	0	NA	negative	0	33.3394	0.484371	positive	3	negative
DK-312	Denmark	Cut salads	Endive (65%), Friseé (25%), radicchio (10%)	N	Unknown	Denmark	07.09.2022	22 04:47	1	14.09.2022	13.09.2022	14.09.2022	15.09.2022	Qiagen DNEasy Power Soil Pro	169048451	29.09.2022	Q.Tough	66194521	undiluted	0	NA	negative	0	0	NA	negative	0	32.7854	0.40502	positive	3	negative
DK-313	Denmark	Baby leaves	Rocket, Red pak, baby spinach choi, Mizuna	Y	Denmark	Denmark	08.09.2022	C1A942934	0	15.09.2022	13.09.2022	14.09.2022	15.09.2022	Qiagen DNEasy Power Soil Pro	169048451	29.09.2022	Q.Tough	66194521	undiluted	0	NA	negative	0	0	NA	negative	0	34.0341	0.728177	positive	3	negative
DK-314	Denmark	Baby leaves	Rocket, Red pak, baby spinach choi, Mizuna	Y	Denmark	Denmark	10.09.2022	C1A052912	0	17.09.2022	13.09.2022	14.09.2022	15.09.2022	Qiagen DNEasy Power Soil Pro	169048451	29.09.2022	Q.Tough	66194521	undiluted	0	NA	negative	0	0	NA	negative	0	33.3045	0.219368	positive	3	negative
DK-315	Denmark	Baby leaves	Rocket, Red pak, baby spinach choi, Mizuna	Y	Denmark	Denmark	10.09.2022	C1A052913	0	17.09.2022	13.09.2022	14.09.2022	15.09.2022	Qiagen DNEasy Power Soil Pro	169048451	29.09.2022	Q.Tough	66194521	undiluted	0	NA	negative	0	0	NA	negative	0	32.9178	0.475054	positive	3	negative
DK-316	Denmark	Baby leaves	Rocket, Red pak, baby spinach choi, Mizuna	Y	Denmark	Denmark	10.09.2022	C1A052913	1	17.09.2022	13.09.2022	14.09.2022	15.09.2022	Qiagen DNEasy Power Soil Pro	169048451	29.09.2022	Q.Tough	66194521	undiluted	0	NA	negative	0	0	NA	negative	0	33.494	0.304177	positive	3	negative
DK-317	Denmark	Baby leaves	Rocket, Red pak, baby spinach choi, Mizuna	Y	Denmark	Denmark	10.09.2022	C1A052915	0	17.09.2022	13.09.2022	14.09.2022	15.09.2022	Qiagen DNEasy Power Soil Pro	169048451	29.09.2022	Q.Tough	66194521	undiluted	0	NA	negative	0	0	NA	negative	0	33.2147	0.286486	positive	3	negative
DK-318	Denmark	Cut salads	Iceberg (80%), radicchio (10%), Friseé (10%)	Y	Europe	Denmark	15.09.2022	982305	0	23.09.2022	20.09.2022	21.09.2022	22.09.2022	Qiagen DNEasy Power Soil Pro	169048451	29.09.2022	Q.Tough	66194521	undiluted	0	NA	negative	0	0	NA	negative	0	33.2917	0.210536	positive	3	negative
DK-319	Denmark	Cut salads	Iceberg (80%), radicchio (10%), Friseé (10%)	Y	Europe	Denmark	15.09.2022	982305	1	23.09.2022	20.09.2022	21.09.2022	22.09.2022	Qiagen DNEasy Power Soil Pro	169048451	29.09.2022	Q.Tough	66194521	undiluted	0	NA	negative	0	0	NA	negative	0	33.9434	0.281181	positive	3	negative
DK-320	Denmark	Cut salads	Iceberg (80%), radicchio (10%), Friseé (10%)	Y	Europe	Denmark	15.09.2022	982305	1	23.09.2022	20.09.2022	21.09.2022	22.09.2022	Qiagen DNEasy Power Soil Pro	169048451	29.09.2022	Q.Tough	66194521	undiluted	0	NA	negative	0	0	NA	negative	0	33.3596	0.165186	positive	3	negative
DK-321	Denmark	Baby leaves	Rocket (40%), baby spinach (30%), red lettuce (bulls blood or red batavia, 30%)	Y	Europe	Denmark	Unknown	982609	0	25.09.2022	20.09.2022	21.09.2022	22.09.2022	Qiagen DNEasy Power Soil Pro	169048451	29.09.2022	Q.Tough	66194521	undiluted	0	NA	negative	0	0	NA	negative	0	33.2578	0.243237	positive	3	negative
DK-322	Denmark	Baby leaves	Rocket (40%), baby spinach (30%), red lettuce (bulls blood or red batavia, 30%)	Y	Europe	Denmark	Unknown	982609	1	25.09.2022	20.09.2022	21.09.2022	22.09.2022	Qiagen DNEasy Power Soil Pro	169048451	29.09.2022	Q.Tough	66194521	undiluted	0	NA	negative	0	0	NA	negative	0	33.1677	0.375927	positive	3	negative

## Sheet: France
Sample Number	Sampling Country	Category (Baby leaves OR Cut salads OR Other OR Mostly baby leaves OR Mostly cut salads)	Salad Composition	Organic (Y/N)	Country Origin (cultivation)	Packaging Country by barcode	Date of packaging	LOT OR Batch OR Time stamp	Replicates	Expiration date	Date of sampling	Date of sample processing (washing)	Date of DNA extraction	DNA extraction Kit (incl. Freeze-Thaw cycles)	DNA extraction Kit LOT number	Date of qPCR	qPCR Mastermix	qPCR Mastermix LOT number	DNA template dilution	529-RE CTmean	529-RE CT-SD	529-RE Result	529-RE positive replicates of 3 replicates	B1 Ctmean	B1 CT-SD	B1 Result	B1 positive replicates of 3 replicates	IAC CTmean	IAC CT-SD	IAC Result	IAC positive replicates of 3 replicates	Final Result	Comment	529 RE Standard curve(Efficency)	529 RE Standard curve(R2)	529 RE Standard curve Slope	B1 Standard curve (Efficency)	B1 Standard curve(R2)	B1 Standard curve Slope2	Colonne1	Colonne2
FR-001	France	Mostly baby leaves	Baby green lettuce (min30%) baby red lettuce (min25%), rocket (min 8%), chervil (min 2%)	N	France	France	Unknown	37482294 041 14:15	0	09.10.2021	04.10.2021	04.10.2021	02.11.2021	Dneasy PowerSoil Kit(Qiagen)	166046995	04.11.2021	Premix Ex Taq (2x) probe qPCR, Bulk	AK42493A	undiluted	0	NA	negative	0	0	NA	negative	0	27.3867	0.0550757	positive	3	negative		107	0.9983	-3.165	97.42	0.9995	-3.386
FR-002	France	Mostly baby leaves	Baby green lettuce baby red lettuce , rocket, chervil	N	Unknown	France	Unknown	04A239113 13:34	0	08.10.2021	04.10.2021	04.10.2021	02.11.2021	Dneasy PowerSoil Kit(Qiagen)	166046995	04.11.2021	Premix Ex Taq (2x) probe qPCR, Bulk	AK42493A	undiluted	0	NA	negative	0	0	NA	negative	0	26.7767	0.0776745	positive	3	negative		107	0.9983	-3.165	97.42	0.9995	-3.386
FR-003	France	Mostly baby leaves	Baby green lettuce baby red lettuce , rocket, chervil	N	Unknown	France	Unknown	04A3391 15:20	0	09.10.2021	04.10.2021	04.10.2021	02.11.2021	Dneasy PowerSoil Kit(Qiagen)	166046995	04.11.2021	Premix Ex Taq (2x) probe qPCR, Bulk	AK42493A	undiluted	0	NA	negative	0	0	NA	negative	0	27.3833	0.0585947	positive	3	negative		107	0.9983	-3.165	97.42	0.9995	-3.386
FR-004	France	Mostly baby leaves	Baby green lettuce (min30%) baby red lettuce (min25%), rocket (min 8%), chervil (min 2%)	N	France	France	Unknown	37482294 041 14:15	1	09.10.2021	04.10.2021	04.10.2021	02.11.2021	Dneasy PowerSoil Kit(Qiagen)	166046995	04.11.2021	Premix Ex Taq (2x) probe qPCR, Bulk	AK42493A	undiluted	0	NA	negative	0	0	NA	negative	0	26.7033	0.046188	positive	3	negative	the same batch as FR-001	107	0.9983	-3.165	97.42	0.9995	-3.386
FR-005	France	Cut salads	Escarole (min 40%) curly escarole (min 15%) red chicory (min 8%)	N	Unknown	France	Unknown	BE512304	0	10.10.2021	04.10.2021	04.10.2021	02.11.2021	Dneasy PowerSoil Kit(Qiagen)	166046995	04.11.2021	Premix Ex Taq (2x) probe qPCR, Bulk	AK42493A	undiluted	0	NA	negative	0	0	NA	negative	0	27.2233	0.0404145	positive	3	negative		107	0.9983	-3.165	97.42	0.9995	-3.386
FR-006	France	Cut salads	Curly escarole (min 20%), iceberg (min 20%),escarole (min 10%),red chicory (min 10%)	N	France	France	Unknown	11A139120 20:49	0	09.10.2021	04.10.2021	04.10.2021	02.11.2021	Dneasy PowerSoil Kit(Qiagen)	166046995	04.11.2021	Premix Ex Taq (2x) probe qPCR, Bulk	AK42493A	undiluted	0	NA	negative	0	0	NA	negative	0	26.9733	0.0450925	positive	3	negative		107	0.9983	-3.165	97.42	0.9995	-3.386
FR-007	France	Cut salads	Escarole (min 40%) curly escarole (min 15%) red chicory (min 8%)	N	Unknown	France	Unknown	BE512239	0	09.10.2021	04.10.2021	04.10.2021	02.11.2021	Dneasy PowerSoil Kit(Qiagen)	166046995	04.11.2021	Premix Ex Taq (2x) probe qPCR, Bulk	AK42493A	undiluted	0	NA	negative	0	0	NA	negative	0	26.66	0.0793725	positive	3	negative		107	0.9983	-3.165	97.42	0.9995	-3.386
FR-008	France	Cut salads	Curly escarole (min 20%), iceberg (min 20%),escarole (min 10%),red chicory (min 10%)	N	France	France	Unknown	02A5381 16:12	0	06.10.2021	04.10.2021	04.10.2021	02.11.2021	Dneasy PowerSoil Kit(Qiagen)	166046995	04.11.2021	Premix Ex Taq (2x) probe qPCR, Bulk	AK42493A	undiluted	0	NA	negative	0	0	NA	negative	0	25.0933	0.20306	positive	3	negative		107	0.9983	-3.165	97.42	0.9995	-3.386
FR-009	France	Baby leaves	Baby leaves batavia (min 35%) baby red lettuce (min 20%) baby green lettuce (min 15%)	N	Unknown	France	Unknown	37558158 052 11:24	0	16.10.2021	12.10.2021	12.10.2021	05.11.2021	Dneasy PowerSoil Kit(Qiagen)	166046995	18.11.2021	Premix Ex Taq (2x) probe qPCR, Bulk	AK42493A	undiluted	0	NA	negative	0	0	NA	negative	0	25.99	0.052915	positive	3	negative		114.19	0.9985	-3.023	104.39	0.9997	-3.221
FR-010	France	Baby leaves	Baby green lettuce (min 20%) baby red lettuce (min 5%) baby spinach ( min 5%) lamb's lettuce(min 5%)	N	Unknown	France	Unknown	37545862 051 11:27	0	15.10.2021	11.10.2021	11.10.2021	05.11.2021	Dneasy PowerSoil Kit(Qiagen)	166046995	18.11.2021	Premix Ex Taq (2x) probe qPCR, Bulk	AK42493A	undiluted	0	NA	negative	0	0	NA	negative	0	27.1233	0.0321455	positive	3	negative		114.19	0.9985	-3.023	104.39	0.9997	-3.221
FR-011	France	Baby leaves	Baby leaves batavia (min 35%) baby red lettuce (min 20%) baby green lettuce (min 15%)	N	Unknown	France	Unknown	37558158 052 11:25	0	16.10.2021	11.10.2021	11.10.2021	05.11.2021	Dneasy PowerSoil Kit(Qiagen)	166046995	18.11.2021	Premix Ex Taq (2x) probe qPCR, Bulk	AK42493A	undiluted	0	NA	negative	0	0	NA	negative	0	27.2	0.0264575	positive	3	negative		114.19	0.9985	-3.023	104.39	0.9997	-3.221
FR-012																																	Test tube number excluded due to an error.
FR-013																																	Test tube number excluded due to an error.
FR-014	France	Cut salads	Escarole (min 40%) curly escarole (min 15%) red chicory (min 8%)	N	Unknown	France	Unknown	BD511422	0	22.10.2021	14.10.2021	14.10.2021	05.11.2021	Dneasy PowerSoil Kit(Qiagen)	166046995	18.11.2021	Premix Ex Taq (2x) probe qPCR, Bulk	AK42493A	undiluted	0	NA	negative	0	0	NA	negative	0	27.1533	0.0305505	positive	3	negative		114.19	0.9985	-3.023	104.39	0.9997	-3.221
FR-015	France	Cut salads	Curly escarole (min 20%), iceberg (min 20%),escarole (min 10%),red chicory (min 10%)	N	France	France	Unknown	11A540110 10:56	0	20.10.2021	14.10.2021	14.10.2021	05.11.2021	Dneasy PowerSoil Kit(Qiagen)	166046995	18.11.2021	Premix Ex Taq (2x) probe qPCR, Bulk	AK42493A	undiluted	0	NA	negative	0	0	NA	negative	0	27.0733	0.046188	positive	3	negative		114.19	0.9985	-3.023	104.39	0.9997	-3.221
FR-016	France	Cut salads	Curly escarole (min 20%), iceberg (min 20%),escarole (min 10%),red chicory (min 10%)	N	France	France	Unknown	07A3401 20:14	0	18.10.2021	14.10.2021	14.10.2021	05.11.2021	Dneasy PowerSoil Kit(Qiagen)	166046995	18.11.2021	Premix Ex Taq (2x) probe qPCR, Bulk	AK42493A	undiluted	0	NA	negative	0	0	NA	negative	0	26.9467	0.0152753	positive	3	negative		114.19	0.9985	-3.023	104.39	0.9997	-3.221
FR-017	France	Baby leaves	Baby green lettuce (min 20%) baby red lettuce (min 5%) baby spinach ( min 5%) lamb's lettuce(min 5%)	N	Unknown	France	Unknown	37621073 052 13:58	0	22.10.2021	19.10.2021	19.10.2021	05.11.2021	Dneasy PowerSoil Kit(Qiagen)	166046995	18.11.2021	Premix Ex Taq (2x) probe qPCR, Bulk	AK42493A	undiluted	0	NA	negative	0	0	NA	negative	0	27.1633	0.0251661	positive	3	negative		114.19	0.9985	-3.023	104.39	0.9997	-3.221
FR-018	France	Baby leaves	Baby green lettuce (min 20%) baby red lettuce (min 5%) baby spinach ( min 5%) lamb's lettuce(min 5%)	N	Unknown	France	Unknown	37621073 052 13:56	0	22.10.2021	19.10.2021	19.10.2021	05.11.2021	Dneasy PowerSoil Kit(Qiagen)	166046995	18.11.2021	Premix Ex Taq (2x) probe qPCR, Bulk	AK42493A	undiluted	0	NA	negative	0	0	NA	negative	0	27.1667	0.0493288	positive	3	negative		114.19	0.9985	-3.023	104.39	0.9997	-3.221
FR-019	France	Mostly baby leaves	Baby green lettuce baby red lettuce , rocket, chervil	N	Unknown	France	Unknown	04A241114:18	0	22.10.2021	19.10.2021	19.10.2021	05.11.2021	Dneasy PowerSoil Kit(Qiagen)	166046995	18.11.2021	Premix Ex Taq (2x) probe qPCR, Bulk	AK42493A	undiluted	0	NA	negative	0	0	NA	negative	0	27.13	0.02	positive	3	negative		114.19	0.9985	-3.023	104.39	0.9997	-3.221
FR-020	France	Baby leaves	Baby leaves (min 30 %) (green lettuce, red lettuce, red chard), lamb's lettuce (min 15%) rocket (min10%)	N	Unknown	France	Unknown	37621896 041 19:12	0	23.10.2021	19.10.2021	16.10.2021	05.11.2021	Dneasy PowerSoil Kit(Qiagen)	166046995	18.11.2021	Premix Ex Taq (2x) probe qPCR, Bulk	AK42493A	undiluted	0	NA	negative	0	0	NA	negative	0	27.11	0.0173205	positive	3	negative		114.19	0.9985	-3.023	104.39	0.9997	-3.221
FR-021	France	Baby leaves	Baby leaves (min 30 %) (green lettuce, red lettuce, red chard), lamb's lettuce (min 15%) rocket (min10%)	N	Unknown	France	Unknown	37611372 041 18:57	0	22.10.2021	19.10.2021	19.10.2021	05.11.2021	Dneasy PowerSoil Kit(Qiagen)	166046995	18.11.2021	Premix Ex Taq (2x) probe qPCR, Bulk	AK42493A	undiluted	0	NA	negative	0	0	NA	negative	0	27.16	0.101489	positive	3	negative		114.19	0.9985	-3.023	104.39	0.9997	-3.221
FR-022	France	Cut salads	Curly escarole (min 20%), iceberg (min 20%),escarole (min 10%),red chicory (min 10%)	N	France	France	Unknown	04A541111:14	0	27.10.2021	22.10.2021	22.10.2021	05.11.2021	Dneasy PowerSoil Kit(Qiagen)	166046995	18.11.2021	Premix Ex Taq (2x) probe qPCR, Bulk	AK42493A	undiluted	0	NA	negative	0	0	NA	negative	0	27.1167	0.0288675	positive	3	negative		114.19	0.9985	-3.023	104.39	0.9997	-3.221
FR-023	France	Cut salads	Esccarole (min 55%) curly escarole (min 5%) red chicory (min 2%)	N	Unknown	France	Unknown	BD511202	0	28.10.2021	22.10.2021	22.10.2021	05.11.2021	Dneasy PowerSoil Kit(Qiagen)	166046995	18.11.2021	Premix Ex Taq (2x) probe qPCR, Bulk	AK42493A	undiluted	0	NA	negative	0	0	NA	negative	0	27.0567	0.0351188	positive	3	negative		114.19	0.9985	-3.023	104.39	0.9997	-3.221
FR-024	France	Cut salads	Curly escarole (min 20%), iceberg (min 20%),escarole (min 10%),red chicory (min 10%)	N	France	France	Unknown	03A341119:58	0	25.10.2021	22.10.2021	22.10.2021	05.11.2021	Dneasy PowerSoil Kit(Qiagen)	166046995	18.11.2021	Premix Ex Taq (2x) probe qPCR, Bulk	AK42493A	undiluted	0	NA	negative	0	0	NA	negative	0	27.1467	0.0208167	positive	3	negative		114.19	0.9985	-3.023	104.39	0.9997	-3.221
FR-025	France	Cut salads	Escarole (min 40%) curly escarole (min 15%) red chicory (min 8%)	N	Unknown	France	Unknown	BE511956	0	30.10.2021	22.10.2021	22.10.2021	16.11.2021	Dneasy PowerSoil Kit(Qiagen)	166046995	18.11.2021	Premix Ex Taq (2x) probe qPCR, Bulk	AK42493A	undiluted	0	NA	negative	0	0	NA	negative	0	26.7567	0.0351188	positive	3	negative		114.19	0.9985	-3.023	104.39	0.9997	-3.221
FR-026	France	Baby leaves	Baby spinach (15%) red chard( min 15%) rocket (15%)	N	Unknown	France	Unknown	L:37780362 051 19:52	0	07.11.2021	02.11.2021	02.11.2021	16.11.2021	Dneasy PowerSoil Kit(Qiagen)	166046995	18.11.2021	Premix Ex Taq (2x) probe qPCR, Bulk	AK42493A	undiluted	0	NA	negative	0	0	NA	negative	0	27.18	0.052915	positive	3	negative		114.19	0.9985	-3.023	104.39	0.9997	-3.221
FR-027	France	Baby leaves	Baby spinach (15%) red chard( min 15%) rocket (15%)	N	Unknown	France	Unknown	L:37769866 051 19:42	0	06.11.2021	02.11.2021	02.11.2021	16.11.2021	Dneasy PowerSoil Kit(Qiagen)	166046995	18.11.2021	Premix Ex Taq (2x) probe qPCR, Bulk	AK42493A	undiluted	0	NA	negative	0	0	NA	negative	0	26.9	0.03	positive	3	negative		114.19	0.9985	-3.023	104.39	0.9997	-3.221
FR-028	France	Baby leaves	Baby green lettuce (min 20%) baby red lettuce (min 5%) baby spinach ( min 5%) lamb's lettuce(min 5%)	N	Unknown	France	Unknown	L:37780335 051 14:28	0	07.11.2021	02.11.2021	02.11.2021	16.11.2021	Dneasy PowerSoil Kit(Qiagen)	166046995	18.11.2021	Premix Ex Taq (2x) probe qPCR, Bulk	AK42493A	undiluted	0	NA	negative	0	0	NA	negative	0	27.0767	0.0351188	positive	3	negative		114.19	0.9985	-3.023	104.39	0.9997	-3.221
FR-029	France	Baby leaves	Baby leaves batavia (min 35%) baby red lettuce (min 20%) baby green lettuce (min 15%)	N	Unknown	France	Unknown	L:37792270 042 12:11	0	08.11.2021	04.11.2021	04.11.2021	16.11.2021	Dneasy PowerSoil Kit(Qiagen)	166046995	18.11.2021	Premix Ex Taq (2x) probe qPCR, Bulk	AK42493A	undiluted	0	NA	negative	0	0	NA	negative	0	26.8333	0.0378594	positive	3	negative		114.19	0.9985	-3.023	104.39	0.9997	-3.221
FR-030	France	Cut salads	Esccarole (min 55%) curly escarole (min 5%) red chicory (min 2%)	N	Unknown	France	Unknown	BH512020	0	09.11.2021	04.11.2021	04.11.2021	16.11.2021	Dneasy PowerSoil Kit(Qiagen)	166046995	18.11.2021	Premix Ex Taq (2x) probe qPCR, Bulk	AK42493A	undiluted	0	NA	negative	0	0	NA	negative	0	27.04	0.0360555	positive	3	negative		114.19	0.9985	-3.023	104.39	0.9997	-3.221
FR-031	France	Baby leaves	Baby leaves (min 30 %) (green lettuce, red lettuce, red chard), lamb's lettuce (min 15%) rocket (min10%)	N	Unknown	France	Unknown	L:37792244 051 17: 58	0	08.11.2021	04.11.2021	04.11.2021	16.11.2021	Dneasy PowerSoil Kit(Qiagen)	166046995	18.11.2021	Premix Ex Taq (2x) probe qPCR, Bulk	AK42493A	undiluted	0	NA	negative	0	0	NA	negative	0	27.13	0.01	positive	3	negative		114.19	0.9985	-3.023	104.39	0.9997	-3.221
FR-032	France	Cut salads	Curly escarole (min 20%), iceberg (min 20%),escarole (min 10%),red chicory (min 10%)	N	France	France	Unknown	11A543119:53	0	10.11.2021	04.11.2021	04.11.2021	16.11.2021	Dneasy PowerSoil Kit(Qiagen)	166046995	18.11.2021	Premix Ex Taq (2x) probe qPCR, Bulk	AK42493A	undiluted	0	NA	negative	0	0	NA	negative	0	27.09	0.034641	positive	3	negative		114.19	0.9985	-3.023	104.39	0.9997	-3.221
FR-033	France	Mostly baby leaves	Baby green lettuce baby red lettuce , rocket, chervil	N	Unknown	France	Unknown	09A344120:24	0	13.11.2021	08.11.2021	08.11.2021	18.11.2021	Dneasy PowerSoil Kit(Qiagen)	166046995	03.12.2021	Premix Ex Taq (2x) probe qPCR, Bulk	AK42493A	undiluted	0	NA	negative	0	0	NA	negative	0	27.1	0.01	positive	3	negative		99.4	0.9919	-3.3363	93.42	0.9956	-3.4903
FR-034	France	baby leaves	Baby leaves batavia (min 35%) baby red lettuce (min 20%) baby green lettuce (min 15%)	N	Unknown	France	Unknown	L:37851210 041 16:21	0	14.11.2021	08.11.2021	08.11.2021	18.11.2021	Dneasy PowerSoil Kit(Qiagen)	166046995	03.12.2021	Premix Ex Taq (2x) probe qPCR, Bulk	AK42493A	undiluted	0	NA	negative	0	0	NA	negative	0	27.0667	0.023094	positive	3	negative		99.4	0.9919	-3.3363	93.42	0.9956	-3.4903
FR-035	France	Cut salads	Esccarole (min 55%) curly escarole (min 5%) red chicory (min 2%)	N	Unknown	France	Unknown	BF 541839	0	13.11.2021	08.11.2021	08.11.2021	18.11.2021	Dneasy PowerSoil Kit(Qiagen)	166046995	03.12.2021	Premix Ex Taq (2x) probe qPCR, Bulk	AK42493A	undiluted	0	NA	negative	0	0	NA	negative	0	27.04	0.01	positive	3	negative		99.4	0.9919	-3.3363	93.42	0.9956	-3.4903
FR-036	France	Baby leaves	Baby leaves batavia (min 35%) baby red lettuce (min 20%) baby green lettuce (min 15%)	N	Unknown	France	Unknown	L:37807251	0	11.11.2021	08.11.2021	08.11.2021	18.11.2021	Dneasy PowerSoil Kit(Qiagen)	166046995	03.12.2021	Premix Ex Taq (2x) probe qPCR, Bulk	AK42493A	undiluted	0	NA	negative	0	0	NA	negative	0	27	0.034641	positive	3	negative		99.4	0.9919	-3.3363	93.42	0.9956	-3.4903
FR-037	France	Cut salads	Curly escarole (min 20%), iceberg (min 20%),escarole (min 10%),red chicory (min 10%)	N	France	France	Unknown	11A244117:17	0	14.11.2021	08.11.2021	08.11.2021	18.11.2021	Dneasy PowerSoil Kit(Qiagen)	166046995	03.12.2021	Premix Ex Taq (2x) probe qPCR, Bulk	AK42493A	undiluted	0	NA	negative	0	0	NA	negative	0	26.9133	0.0208167	positive	3	negative		99.4	0.9919	-3.3363	93.42	0.9956	-3.4903
FR-038	France	Cut salads	Esccarole (min 55%) curly escarole (min 5%) red chicory (min 2%)	N	Unknown	France	unknown	BH501930	0	15.11.2021	12.11.2021	12.11.2021	18.11.2021	Dneasy PowerSoil Kit(Qiagen)	166046995	03.12.2021	Premix Ex Taq (2x) probe qPCR, Bulk	AK42493A	undiluted	0	NA	negative	0	0	NA	negative	0	26.7367	0.265769	positive	3	negative		99.4	0.9919	-3.3363	93.42	0.9956	-3.4903
FR-039	France	Cut salads	Escarole (min 40%) curly escarole (min 15%) red chicory (min 8%)	N	Unknown	France	Unknown	BH511621	0	16.11.2021	12.11.2021	12.11.2021	22.11.2021	Dneasy PowerSoil Kit(Qiagen)	166046995	03.12.2021	Premix Ex Taq (2x) probe qPCR, Bulk	AK42493A	undiluted	0	NA	negative	0	0	NA	negative	0	26.7067	0.0472582	positive	3	negative		99.4	0.9919	-3.3363	93.42	0.9956	-3.4903
FR-040	France	Cut salads	Curly escarole (min 20%), iceberg (min 20%),escarole (min 10%),red chicory (min 10%)	N	France	France	Unknown	06A5441119:29	0	17.11.2021	12.11.2021	12.11.2021	22.11.2021	Dneasy PowerSoil Kit(Qiagen)	166046995	03.12.2021	Premix Ex Taq (2x) probe qPCR, Bulk	AK42493A	undiluted	0	NA	negative	0	0	NA	negative	0	27.04	0.034641	positive	3	negative		99.4	0.9919	-3.3363	93.42	0.9956	-3.4903
FR-041	France	Baby leaves	Baby leaves (min 30 %) (green lettuce, red lettuce, red chard), lamb's lettuce (min 15%) rocket (min10%)	N	Unknown	France	Unknown	L: 37879180 052 20:06	0	18.11.2021	12.11.2021	12.11.2021	22.11.2021	Dneasy PowerSoil Kit(Qiagen)	166046995	03.12.2021	Premix Ex Taq (2x) probe qPCR, Bulk	AK42493A	undiluted	0	NA	negative	0	0	NA	negative	0	27.0733	0.0305505	positive	3	negative		99.4	0.9919	-3.3363	93.42	0.9956	-3.4903
FR-042	France	Baby leaves	Baby leaves (min 30 %) (green lettuce, red lettuce, red chard), lamb's lettuce (min 15%) rocket (min10%)	N	Unknown	France	Unknown	L:37900677 052 18:39	0	19.11.2021	15.11.2021	15.11.2021	22.11.2021	Dneasy PowerSoil Kit(Qiagen)	166046995	03.12.2021	Premix Ex Taq (2x) probe qPCR, Bulk	AK42493A	undiluted	0	NA	negative	0	0	NA	negative	0	27.0433	0.0208167	positive	3	negative		99.4	0.9919	-3.3363	93.42	0.9956	-3.4903
FR-043	France	Baby leaves	Baby leaves batavia (min 35%) baby red lettuce (min 20%) baby green lettuce (min 15%)	N	Unknown	France	Unknown	L:37900715 042 13:36	0	19.11.2021	15.11.2021	15.11.2021	22.11.2021	Dneasy PowerSoil Kit(Qiagen)	166046995	03.12.2021	Premix Ex Taq (2x) probe qPCR, Bulk	AK42493A	undiluted	0	NA	negative	0	0	NA	negative	0	26.9733	0.0208167	positive	3	negative		99.4	0.9919	-3.3363	93.42	0.9956	-3.4903
FR-044	France	Cut salads	Escarole (min 40%) curly escarole (min 15%) red chicory (min 8%)	N	Unknown	France	Unknown	BD511902	0	19.11.2021	15.11.2021	15.11.2021	22.11.2021	Dneasy PowerSoil Kit(Qiagen)	166046995	03.12.2021	Premix Ex Taq (2x) probe qPCR, Bulk	AK42493A	undiluted	0	NA	negative	0	0	NA	negative	0	26.8767	0.0896289	positive	3	negative		99.4	0.9919	-3.3363	93.42	0.9956	-3.4903
FR-045	France	Cut salads	Curly escarole (min 20%), iceberg (min 20%),escarole (min 10%),red chicory (min 10%)	N	France, Spain	France	Unknown	11A145109:49	0	20.11.2021	15.11.2021	15.11.2021	22.11.2021	Dneasy PowerSoil Kit(Qiagen)	166046995	03.12.2021	Premix Ex Taq (2x) probe qPCR, Bulk	AK42493A	undiluted	0	NA	negative	0	0	NA	negative	0	26.9233	0.0152753	positive	3	negative		99.4	0.9919	-3.3363	93.42	0.9956	-3.4903
FR-046	France	Cut salads	Esccarole (min 55%) curly escarole (min 5%) red chicory (min 2%)	N	Unknown	France	Unknown	BF501805	0	20.11.2021	15.11.2021	15.11.2021	22.11.2021	Dneasy PowerSoil Kit(Qiagen)	166046995	03.12.2021	Premix Ex Taq (2x) probe qPCR, Bulk	AK42493A	undiluted	0	NA	negative	0	0	NA	negative	0	26.8233	0.0208167	positive	3	negative		99.4	0.9919	-3.3363	93.42	0.9956	-3.4903
FR-047	France	Cut salads	Curly escarole (min 20%), iceberg (min 20%),escarole (min 10%),red chicory (min 10%)	N	France	France	Unknown	02A245109:28	0	21.11.2021	15.11.2021	15.11.2021	22.11.2021	Dneasy PowerSoil Kit(Qiagen)	166046995	03.12.2021	Premix Ex Taq (2x) probe qPCR, Bulk	AK42493A	undiluted	0	NA	negative	0	0	NA	negative	0	26.9867	0.0208167	positive	3	negative		99.4	0.9919	-3.3363	93.42	0.9956	-3.4903
FR-048	France	Mostly baby leaves	Baby green lettuce baby red lettuce , rocket, chervil	N	Unknown	France	Unknown	04A146117:35	0	25.11.2021	19.11.2021	19.11.2021	22.11.2021	Dneasy PowerSoil Kit(Qiagen)	166046995	03.12.2021	Premix Ex Taq (2x) probe qPCR, Bulk	AK42493A	undiluted	0	NA	negative	0	0	NA	negative	0	27.0267	0.0152753	positive	3	negative		99.4	0.9919	-3.3363	93.42	0.9956	-3.4903
FR-049	France	Baby leaves	Baby green lettuce (min 20%) baby red lettuce (min 5%) baby spinach ( min 5%) lamb's lettuce(min 5%)	N	Unknown	France	Unknown	L:379221783 052	0	21.11.2021	19.11.2021	19.11.2021	23.11.2021	Dneasy PowerSoil Kit(Qiagen)	166046995	03.12.2021	Premix Ex Taq (2x) probe qPCR, Bulk	AK42493A	undiluted	0	NA	negative	0	0	NA	negative	0	27.0467	0.0305505	positive	3	negative		99.4	0.9919	-3.3363	93.42	0.9956	-3.4903
FR-050	France	Baby leaves	Baby spinach (15%) red chard( min 15%) rocket (15%)	N	Unknown	France	Unknown	L:37948411 051	0	22.11.2021	19.11.2021	19.11.2021	23.11.2021	Dneasy PowerSoil Kit(Qiagen)	166046995	03.12.2021	Premix Ex Taq (2x) probe qPCR, Bulk	AK42493A	undiluted	0	NA	negative	0	0	NA	negative	0	26.99	0.0173205	positive	3	negative		99.4	0.9919	-3.3363	93.42	0.9956	-3.4903
FR-051	France	Cut salads	Escarole (min 40%) curly escarole (min 15%) red chicory (min 8%)	N	Unknown	France	Unknown	BI 510610	0	24.11.2021	19.11.2021	19.11.2021	23.11.2021	Dneasy PowerSoil Kit(Qiagen)	166046995	03.12.2021	Premix Ex Taq (2x) probe qPCR, Bulk	AK42493A	undiluted	0	NA	negative	0	0	NA	negative	0	26.9467	0.0635085	positive	3	negative		99.4	0.9919	-3.3363	93.42	0.9956	-3.4903
FR-052	France	Cut salads	Esccarole (min 55%) curly escarole (min 5%) red chicory (min 2%)	N	Unknown	France	Unknown	BH512015	0	22.11.2021	19.11.2021	19.11.2021	23.11.2021	Dneasy PowerSoil Kit(Qiagen)	166046995	03.12.2021	Premix Ex Taq (2x) probe qPCR, Bulk	AK42493A	undiluted	0	NA	negative	0	0	NA	negative	0	26.9333	0.051316	positive	3	negative		99.4	0.9919	-3.3363	93.42	0.9956	-3.4903
FR-053	France	Baby leaves	Baby leaves (min 30 %) (green lettuce, red lettuce, red chard), lamb's lettuce (min 15%) rocket (min10%)	N	Unknown	France	Unknown	L:37984492 041 18:20	0	27.11.2021	22.11.2021	22.11.2021	23.11.2021	Dneasy PowerSoil Kit(Qiagen)	166046995	03.12.2021	Premix Ex Taq (2x) probe qPCR, Bulk	AK42493A	undiluted	0	NA	negative	0	0	NA	negative	0	27.0833	0.0305505	positive	3	negative		99.4	0.9919	-3.3363	93.42	0.9956	-3.4903
FR-054	France	Mostly baby leaves	Baby green lettuce baby red lettuce , rocket, chervil	N	Unknown	France	Unknown	05A346121:27	0	27.11.2021	22.11.2021	22.11.2021	23.11.2021	Dneasy PowerSoil Kit(Qiagen)	166046995	03.12.2021	Premix Ex Taq (2x) probe qPCR, Bulk	AK42493A	undiluted	0	NA	negative	0	0	NA	negative	0	27.07	0.0264575	positive	3	negative		99.4	0.9919	-3.3363	93.42	0.9956	-3.4903
FR-055	France	Baby leaves	Baby leaves batavia (min 35%) baby red lettuce (min 20%) baby green lettuce (min 15%)	N	Unknown	France	Unknown	L:37984501 042 11:32	0	26.11.2021	22.11.2021	22.11.2021	30.11.2021	Dneasy PowerSoil Kit(Qiagen)	166046995	03.12.2021	Premix Ex Taq (2x) probe qPCR, Bulk	AK42493A	undiluted	0	NA	negative	0	0	NA	negative	0	26.99	0.01	positive	3	negative		99.4	0.9919	-3.3363	93.42	0.9956	-3.4903
FR-056	France	Cut salads	Curly escarole (min 20%), iceberg (min 20%),escarole (min 10%),red chicory (min 10%)	N	France, Spain	France	Unknown	11A346116:13	0	29.11.2021	22.11.2021	22.11.2021	30.11.2021	Dneasy PowerSoil Kit(Qiagen)	166046995	03.12.2021	Premix Ex Taq (2x) probe qPCR, Bulk	AK42493A	undiluted	0	NA	negative	0	0	NA	negative	0	26.84	0.052915	positive	3	negative		99.4	0.9919	-3.3363	93.42	0.9956	-3.4903
FR-057	France	Cut salads	Curly escarole (min 20%), iceberg (min 20%),escarole (min 10%),red chicory (min 10%)	N	France, Spain	France	Unknown	10A146113:20	0	27.11.2021	22.11.2021	22.11.2021	30.11.2021	Dneasy PowerSoil Kit(Qiagen)	166046995	14.12.2021	Premix Ex Taq (2x) probe qPCR, Bulk	AK42493A	undiluted	0	NA	negative	0	0	NA	negative	0	27.4133	0.0802081	positive	3	negative		113.44	0.9979	-3.037	109.72	0.9987	-3.109
FR-058	France	Cut salads	Esccarole (min 55%) curly escarole (min 5%) red chicory (min 2%)	N	Unknown	France	Unknown	BF 511746	0	27.11.2021	22.11.2021	22.11.2021	30.11.2021	Dneasy PowerSoil Kit(Qiagen)	166046995	14.12.2021	Premix Ex Taq (2x) probe qPCR, Bulk	AK42493A	undiluted	0	NA	negative	0	0	NA	negative	0	26.9133	0.0416333	positive	3	negative		113.44	0.9979	-3.037	109.72	0.9987	-3.109
FR-059	France	Baby leaves	Baby leaves (min 30 %) (green lettuce, red lettuce, red chard), lamb's lettuce (min 15%) rocket (min10%)	N	Unknown	France	Unknown	L: 38007597 042 19/24	0	29.11.2021	25.11.2021	25.11.2021	30.11.2021	Dneasy PowerSoil Kit(Qiagen)	166046995	14.12.2021	Premix Ex Taq (2x) probe qPCR, Bulk	AK42493A	undiluted	34.94	NA	positive	1	35.68	NA	positive	1	27.6	0.0264575	positive	3	positive	Sent to Madrid for confirmation	113.44	0.9979	-3.037	109.72	0.9987	-3.109
FR-060	France	Baby leaves	Baby leaves batavia (min 35%) baby red lettuce (min 20%) baby green lettuce (min 15%)	N	Unknown	France	Unknown	L:38007626 041 11:53	0	29.11.2021	25.11.2021	25.11.2021	30.11.2021	Dneasy PowerSoil Kit(Qiagen)	166046995	14.12.2021	Premix Ex Taq (2x) probe qPCR, Bulk	AK42493A	undiluted	0	NA	negative	0	0	NA	negative	0	27.2633	0.0208167	positive	3	negative		113.44	0.9979	-3.037	109.72	0.9987	-3.109
FR-061	France	Cut salads	Esccarole (min 55%) curly escarole (min 5%) red chicory (min 2%)	N	Unknown	France	Unknown	BH522059	0	29.11.2021	25.11.2021	25.11.2021	30.11.2021	Dneasy PowerSoil Kit(Qiagen)	166046995	14.12.2021	Premix Ex Taq (2x) probe qPCR, Bulk	AK42493A	undiluted	0	NA	negative	0	0	NA	negative	0	27.5433	0.0450925	positive	3	negative		113.44	0.9979	-3.037	109.72	0.9987	-3.109
FR-062	France	Cut salads	Curly escarole (min 20%), iceberg (min 20%),escarole (min 10%),red chicory (min 10%)	N	France, Spain	France	Unknown	01A546112:45	0	01.12.2021	26.11.2021	26.11.2021	30.11.2021	Dneasy PowerSoil Kit(Qiagen)	166046995	14.12.2021	Premix Ex Taq (2x) probe qPCR, Bulk	AK42493A	undiluted	0	NA	negative	0	0	NA	negative	0	26.3867	0.111505	positive	3	negative		113.44	0.9979	-3.037	109.72	0.9987	-3.109
FR-063	France	Cut salads	Escarole (min 40%) curly escarole (min 15%) red chicory (min 8%)	N	Unknown	France	Unknown	BI 510839	0	01.12.2021	26.11.2021	26.11.2021	06.12.2021	Dneasy PowerSoil Kit(Qiagen)	166046995	14.12.2021	Premix Ex Taq (2x) probe qPCR, Bulk	AK42493A	undiluted	0	NA	negative	0	0	NA	negative	0	27.2167	0.064291	positive	3	negative		113.44	0.9979	-3.037	109.72	0.9987	-3.109
FR-064	France	Baby leaves	Baby spinach (15%) red chard( min 15%) rocket (15%)	N	Unknown	France	Unknown	38006757 051 18:57	0	29.11.2021	26.11.2021	26.11.2021	06.12.2021	Dneasy PowerSoil Kit(Qiagen)	166046995	14.12.2021	Premix Ex Taq (2x) probe qPCR, Bulk	AK42493A	undiluted	0	NA	negative	0	0	NA	negative	0	27.6433	0.0251661	positive	3	negative		113.44	0.9979	-3.037	109.72	0.9987	-3.109
FR-065	France	Baby leaves	Baby green lettuce (min 20%) baby red lettuce (min 5%) baby spinach ( min 5%) lamb's lettuce(min 5%)	N	Unknown	France	Unknown	38006754 051 14:06	0	28.11.2021	26.11.2021	26.11.2021	06.12.2021	Dneasy PowerSoil Kit(Qiagen)	166046995	14.12.2021	Premix Ex Taq (2x) probe qPCR, Bulk	AK42493A	undiluted	0	NA	negative	0	0	NA	negative	0	27.6267	0.0152753	positive	3	negative		113.44	0.9979	-3.037	109.72	0.9987	-3.109
FR-066	France	Baby leaves	Baby spinach (15%) red chard( min 15%) rocket (15%)	N	Unknown	France	Unknown	37983648 051 16:07	0	26.11.2021	26.11.2021	26.11.2021	06.12.2021	Dneasy PowerSoil Kit(Qiagen)	166046995	14.12.2021	Premix Ex Taq (2x) probe qPCR, Bulk	AK42493A	undiluted	0	NA	negative	0	0	NA	negative	0	27.48	0.122882	positive	3	negative		113.44	0.9979	-3.037	109.72	0.9987	-3.109
FR-067	France	Baby leaves	Baby leaves (min 30 %) (green lettuce, red lettuce, red chard), lamb's lettuce (min 15%) rocket (min10%)	N	Unknown	France	Unknown	L:38056184 051 18:46	0	04.12.2021	29.11.2021	29.11.2021	06.12.2021	Dneasy PowerSoil Kit(Qiagen)	166046995	14.12.2021	Premix Ex Taq (2x) probe qPCR, Bulk	AK42493A	undiluted	0	NA	negative	0	0	NA	negative	0	27.67	0.0608276	positive	3	negative		113.44	0.9979	-3.037	109.72	0.9987	-3.109
FR-068	France	Baby leaves	Baby leaves (min 30 %) (green lettuce, red lettuce, red chard), lamb's lettuce (min 15%) rocket (min10%)	N	Unknown	Unknown	Unknown	L:38045571 052 18:33	0	03.12.2021	29.11.2021	29.11.2021	06.12.2021	Dneasy PowerSoil Kit(Qiagen)	166046995	14.12.2021	Premix Ex Taq (2x) probe qPCR, Bulk	AK42493A	undiluted	0	NA	negative	0	0	NA	negative	0	27.6933	0.0152753	positive	3	negative		113.44	0.9979	-3.037	109.72	0.9987	-3.109
FR-069	France	Baby leaves	Baby leaves batavia (min 35%) baby red lettuce (min 20%) baby green lettuce (min 15%)	N	Unknown	Unknown	Unknown	L:38056197 042 15:26	0	03.12.2021	29.11.2021	29.11.2021	06.12.2021	Dneasy PowerSoil Kit(Qiagen)	166046995	14.12.2021	Premix Ex Taq (2x) probe qPCR, Bulk	AK42493A	undiluted	0	NA	negative	0	0	NA	negative	0	27.61	0.04	positive	3	negative		113.44	0.9979	-3.037	109.72	0.9987	-3.109
FR-070	France	Cut salads	Curly escarole (min 20%), iceberg (min 20%),escarole (min 10%),red chicory (min 10%)	N	France, Spain	France	Unknown	01A546112:45	1	01.12.2021	29.11.2021	29.11.2021	06.12.2021	Dneasy PowerSoil Kit(Qiagen)	166046995	14.12.2021	Premix Ex Taq (2x) probe qPCR, Bulk	AK42493A	undiluted	0	NA	negative	0	0	NA	negative	0	27.53	0.03	positive	3	negative	The same batch as FR-062	113.44	0.9979	-3.037	109.72	0.9987	-3.109
FR-071	France	Cut salads	Curly escarole (min 20%), iceberg (min 20%),escarole (min 10%),red chicory (min 10%)	N	France, Spain	France	Unknown	11A347122:26	0	06.12.2021	29.11.2021	29.11.2021	06.12.2021	Dneasy PowerSoil Kit(Qiagen)	166046995	14.12.2021	Premix Ex Taq (2x) probe qPCR, Bulk	AK42493A	undiluted	0	NA	negative	0	0	NA	negative	0	27.6467	0.0404145	positive	3	negative		113.44	0.9979	-3.037	109.72	0.9987	-3.109
FR-072	France	Cut salads	Esccarole (min 55%) curly escarole (min 5%) red chicory (min 2%)	N	Unknown	France	Unknown	BF512007	0	04.12.2021	29.11.2021	29.11.2021	06.12.2021	Dneasy PowerSoil Kit(Qiagen)	166046995	14.12.2021	Premix Ex Taq (2x) probe qPCR, Bulk	AK42493A	undiluted	0	NA	negative	0	0	NA	negative	0	27.25	0.043589	positive	3	negative		113.44	0.9979	-3.037	109.72	0.9987	-3.109
FR-073	France	Baby leaves	Baby leaves batavia (min 35%) baby red lettuce (min 20%) baby green lettuce (min 15%)	N	Unknown	Unknown	Unknown	L:38056197 041 16:12	0	03.12.2021	29.11.2021	29.11.2021	09.12.2021	Dneasy PowerSoil Kit(Qiagen)	166046995	14.12.2021	Premix Ex Taq (2x) probe qPCR, Bulk	AK42493A	undiluted	0	NA	negative	0	0	NA	negative	0	27.56	0.0781025	positive	3	negative		113.44	0.9979	-3.037	109.72	0.9987	-3.109
FR-074	France	Cut salads	Curly escarole (min 10%), iceberg (min 10%),scarole (min 20%),red chicory (min 5%)	N	Unknown	France	Unknown	06A347122:13	0	06.12.2021	29.11.2021	29.11.2021	09.12.2021	Dneasy PowerSoil Kit(Qiagen)	166046995	14.12.2021	Premix Ex Taq (2x) probe qPCR, Bulk	AK42493A	undiluted	0	NA	negative	0	0	NA	negative	0	27.4367	0.104083	positive	3	negative		113.44	0.9979	-3.037	109.72	0.9987	-3.109
FR-075	France	Baby leaves	Baby green lettuce (min 25%) baby red lettuce (min 15%) baby spinach ( min 5%)	N	Unknown	France	Unknown	L:38066796 041 09:36	0	04.12.2021	29.11.2021	29.11.2021	09.12.2021	Dneasy PowerSoil Kit(Qiagen)	166046995	14.12.2021	Premix Ex Taq (2x) probe qPCR, Bulk	AK42493A	undiluted	0	NA	negative	0	0	NA	negative	0	27.5933	0.0288675	positive	3	negative		113.44	0.9979	-3.037	109.72	0.9987	-3.109
FR-076	France	Mostly cut salads	Curly escarole (min 45%), red chicory (min 5%), lamb's lettuce (min 15%)	N	Unknown	France	Unknown	10A347113:39	0	06.12.2021	29.11.2021	29.11.2021	09.12.2021	Dneasy PowerSoil Kit(Qiagen)	166046995	14.12.2021	Premix Ex Taq (2x) probe qPCR, Bulk	AK42493A	undiluted	0	NA	negative	0	0	NA	negative	0	27.4567	0.135031	positive	3	negative		113.44	0.9979	-3.037	109.72	0.9987	-3.109
FR-077	France	Cut salads	Esccarole (min 55%) curly escarole (min 5%) red chicory (min 2%)	N	Unknown	France	Unknown	BG511858	0	05.12.2021	02.12.2021	02.12.2021	09.12.2021	Dneasy PowerSoil Kit(Qiagen)	166046995	14.12.2021	Premix Ex Taq (2x) probe qPCR, Bulk	AK42493A	undiluted	0	NA	negative	0	0	NA	negative	0	27.5633	0.061101	positive	3	negative		113.44	0.9979	-3.037	109.72	0.9987	-3.109
FR-078	France	Cut salads	Esccarole (min 55%) curly escarole (min 5%) red chicory (min 2%)	N	Unknown	France	Unknown	BH552001	0	06.12.2021	02.12.2021	02.12.2021	09.12.2021	Dneasy PowerSoil Kit(Qiagen)	166046995	14.12.2021	Premix Ex Taq (2x) probe qPCR, Bulk	AK42493A	undiluted	0	NA	negative	0	0	NA	negative	0	27.5333	0.0907377	positive	3	negative		113.44	0.9979	-3.037	109.72	0.9987	-3.109
FR-079	France	Cut salads	Escarole (min 40%) curly escarole (min 15%) red chicory (min 8%)	N	Unknown	France	Unknown	BD511430	0	10.12.2021	02.12.2021	02.12.2021	10.12.2021	Dneasy PowerSoil Kit(Qiagen)	166046995	14.12.2021	Premix Ex Taq (2x) probe qPCR, Bulk	AK42493A	undiluted	0	NA	negative	0	0	NA	negative	0	27.5233	0.0404145	positive	3	negative		113.44	0.9979	-3.037	109.72	0.9987	-3.109
FR-080	France	Cut salads	Escarole (min 40%) curly escarole (min 15%) red chicory (min 8%)	N	Unknown	France	Unknown	BH511607	0	07.12.2021	02.12.2021	02.12.2021	10.12.2021	Dneasy PowerSoil Kit(Qiagen)	166046995	14.12.2021	Premix Ex Taq (2x) probe qPCR, Bulk	AK42493A	undiluted	0	NA	negative	0	0	NA	negative	0	27.46	0.03	positive	3	negative		113.44	0.9979	-3.037	109.72	0.9987	-3.109
FR-081	France	Mostly baby leaves	Baby green lettuce baby red lettuce , rocket, chervil	N	Unknown	France	Unknown	03A447112:00	0	05.12.2021	02.12.2021	02.12.2021	10.12.2021	Dneasy PowerSoil Kit(Qiagen)	166046995	14.01.2022	Premix Ex Taq (2x) probe qPCR, Bulk	AK42493A	undiluted	0	NA	negative	0	0	NA	negative	0	27.6467	0.0251661	positive	3	negative		106.8	0.9992	-3.169	102.61	0.9996	-3.261
FR-082	France	Mostly baby leaves	Baby green lettuce baby red lettuce , rocket, chervil	N	Unknown	France	Unknown	09A347114:53	0	04.12.2021	02.12.2021	02.12.2021	10.12.2021	Dneasy PowerSoil Kit(Qiagen)	166046995	14.01.2022	Premix Ex Taq (2x) probe qPCR, Bulk	AK42493A	undiluted	0	NA	negative	0	0	NA	negative	0	27.5967	0.0208167	positive	3	negative		106.8	0.9992	-3.169	102.61	0.9996	-3.261
FR-083	France	Baby leaves	Baby leaves (min 30 %) (green lettuce, red lettuce, red chard), lamb's lettuce (min 15%) rocket (min10%)	N	Unknown	France	Unknown	L:38117517 041 20:06	0	10.12.2021	06.12.2021	06.12.2021	10.12.2021	Dneasy PowerSoil Kit(Qiagen)	166046995	14.01.2022	Premix Ex Taq (2x) probe qPCR, Bulk	AK42493A	undiluted	0	NA	negative	0	0	NA	negative	0	27.5933	0.0493288	positive	3	negative		106.8	0.9992	-3.169	102.61	0.9996	-3.261
FR-084	France	Baby leaves	Baby leaves (min 30 %) (green lettuce, red lettuce, red chard), lamb's lettuce (min 15%) rocket (min10%)	N	Unknown	France	Unknown	L:38128140 042 17:53	0	11.12.2021	06.12.2021	06.12.2021	10.12.2021	Dneasy PowerSoil Kit(Qiagen)	166046995	14.01.2022	Premix Ex Taq (2x) probe qPCR, Bulk	AK42493A	undiluted	0	NA	negative	0	0	NA	negative	0	27.63	0.01	positive	3	negative		106.8	0.9992	-3.169	102.61	0.9996	-3.261
FR-085	France	Baby leaves	Baby leaves batavia (min 35%) baby red lettuce (min 20%) baby green lettuce (min 15%)	N	Unknown	France	Unknown	L:38128148 041 10:16	0	10.12.2021	06.12.2021	06.12.2021	10.12.2021	Dneasy PowerSoil Kit(Qiagen)	166046995	14.01.2022	Premix Ex Taq (2x) probe qPCR, Bulk	AK42493A	undiluted	0	NA	negative	0	0	NA	negative	0	27.6467	0.0321455	positive	3	negative		106.8	0.9992	-3.169	102.61	0.9996	-3.261
FR-086	France	Cut salads	Curly escarole (min 20%), iceberg (min 20%),escarole (min 10%),red chicory (min 10%)	N	France, Spain	France	Unknown	07A547121:35	0	08.12.2021	06.12.2021	06.12.2021	10.12.2021	Dneasy PowerSoil Kit(Qiagen)	166046995	14.01.2022	Premix Ex Taq (2x) probe qPCR, Bulk	AK42493A	undiluted	0	NA	negative	0	0	NA	negative	0	27.4867	0.0945163	positive	3	negative		106.8	0.9992	-3.169	102.61	0.9996	-3.261
FR-087	France	Cut salads	Curly escarole (min 20%), iceberg (min 20%),escarole (min 10%),red chicory (min 10%)	N	France, Spain	France	Unknown	11A148121:12	0	11.12.2021	06.12.2021	06.12.2021	10.12.2021	Dneasy PowerSoil Kit(Qiagen)	166046995	14.01.2022	Premix Ex Taq (2x) probe qPCR, Bulk	AK42493A	undiluted	0	NA	negative	0	0	NA	negative	0	27.4033	0.0929157	positive	3	negative		106.8	0.9992	-3.169	102.61	0.9996	-3.261
FR-088	France	Cut salads	Curly escarole (min 20%), iceberg (min 20%),escarole (min 10%),red chicory (min 10%)	N	France, Spain	France	Unknown	11A548108:35	0	15.12.2021	09.12.2021	09.12.2021	10.12.2021	Dneasy PowerSoil Kit(Qiagen)	166046995	14.01.2022	Premix Ex Taq (2x) probe qPCR, Bulk	AK42493A	undiluted	0	NA	negative	0	0	NA	negative	0	27.62	0.03	positive	3	negative		106.8	0.9992	-3.169	102.61	0.9996	-3.261
FR-089	France	Cut salads	Esccarole (min 55%) curly escarole (min 5%) red chicory (min 2%)	N	Unknown	France	Unknown	BI510940	0	14.12.2021	09.12.2021	09.12.2021	10.12.2021	Dneasy PowerSoil Kit(Qiagen)	166046995	14.01.2022	Premix Ex Taq (2x) probe qPCR, Bulk	AK42493A	undiluted	0	NA	negative	0	0	NA	negative	0	27.5333	0.0251661	positive	3	negative		106.8	0.9992	-3.169	102.61	0.9996	-3.261
FR-090	France	Cut salads	Esccarole (min 55%) curly escarole (min 5%) red chicory (min 2%)	N	Unknown	France	Unknown	BI512058	0	13.12.2021	09.12.2021	09.12.2021	10.12.2021	Dneasy PowerSoil Kit(Qiagen)	166046995	14.01.2022	Premix Ex Taq (2x) probe qPCR, Bulk	AK42493A	undiluted	0	NA	negative	0	0	NA	negative	0	27.57	0.0458258	positive	3	negative		106.8	0.9992	-3.169	102.61	0.9996	-3.261
FR-091	France	Cut salads	Escarole (min 40%) curly escarole (min 15%) red chicory (min 8%)	N	Unknown	FRANCE	Unknown	BI 510726	0	15.12.2021	09.12.2021	09.12.2021	10.12.2021	Dneasy PowerSoil Kit(Qiagen)	166046995	14.01.2022	Premix Ex Taq (2x) probe qPCR, Bulk	AK42493A	undiluted	0	NA	negative	0	0	NA	negative	0	27.4967	0.0251661	positive	3	negative		106.8	0.9992	-3.169	102.61	0.9996	-3.261
FR-092	France	Baby leaves	Baby leaves (min 30 %) (green lettuce, red lettuce, red chard), lamb's lettuce (min 15%) rocket (min10%)	N	Unknown	France	Unknown	L:38149658 041 21:01	0	13.12.2021	09.12.2021	09.12.2021	10.12.2021	Dneasy PowerSoil Kit(Qiagen)	166046995	14.01.2022	Premix Ex Taq (2x) probe qPCR, Bulk	AK42493A	undiluted	0	NA	negative	0	0	NA	negative	0	27.5933	0.0305505	positive	3	negative		106.8	0.9992	-3.169	102.61	0.9996	-3.261
FR-093	France	Baby leaves	Baby leaves (min 30 %) (green lettuce, red lettuce, red chard), lamb's lettuce (min 15%) rocket (min10%)	N	Unknown	France	Unknown	L:38186339 051 19:02	0	17.12.2021	13.12.2021	13.12.2021	17.12.2021	Dneasy PowerSoil Kit(Qiagen)	166046995	14.01.2022	Premix Ex Taq (2x) probe qPCR, Bulk	AK42493A	undiluted	0	NA	negative	0	0	NA	negative	0	27.5133	0.0378594	positive	3	negative		106.8	0.9992	-3.169	102.61	0.9996	-3.261
FR-094	France	Baby leaves	Baby leaves batavia (min 35%) baby red lettuce (min 20%) baby green lettuce (min 15%)	N	Unknown	France	Unknown	L:38186348 042 11:34	0	16.12.2021	13.12.2021	13.12.2021	17.12.2021	Dneasy PowerSoil Kit(Qiagen)	166046995	14.01.2022	Premix Ex Taq (2x) probe qPCR, Bulk	AK42493A	undiluted	0	NA	negative	0	0	NA	negative	0	27.53	0.0173205	positive	3	negative		106.8	0.9992	-3.169	102.61	0.9996	-3.261
FR-095	France	Cut salads	Esccarole (min 55%) curly escarole (min 5%) red chicory (min 2%)	N	Unknown	France	Unknown	BF 512037	0	18.12.2021	13.12.2021	13.12.2021	17.12.2021	Dneasy PowerSoil Kit(Qiagen)	166046995	14.01.2022	Premix Ex Taq (2x) probe qPCR, Bulk	AK42493A	undiluted	0	NA	negative	0	0	NA	negative	0	27.6033	0.0378594	positive	3	negative		106.8	0.9992	-3.169	102.61	0.9996	-3.261
FR-096	France	Cut salads	Curly escarole (min 20%), iceberg (min 20%),escarole (min 10%),red chicory (min 10%)	N	France, Spain	France	Unknown	11A149120:21	0	18.12.2021	13.12.2021	13.12.2021	17.12.2021	Dneasy PowerSoil Kit(Qiagen)	166046995	14.01.2022	Premix Ex Taq (2x) probe qPCR, Bulk	AK42493A	undiluted	0	NA	negative	0	0	NA	negative	0	27.5667	0.0493288	positive	3	negative		106.8	0.9992	-3.169	102.61	0.9996	-3.261
FR-097	France	Baby leaves	Baby leaves (min 30 %) (green lettuce, red lettuce, red chard), lamb's lettuce (min 15%) rocket (min10%)	N	Unknown	France	Unknown	L:38403312 051 08:38	0	07.01.2022	03.01.2022	03.01.2022	07.01.2022	Dneasy PowerSoil Kit(Qiagen)	166046995	14.01.2022	Premix Ex Taq (2x) probe qPCR, Bulk	AK42493A	undiluted	0	NA	negative	0	0	NA	negative	0	27.3967	0.0929157	positive	3	negative		106.8	0.9992	-3.169	102.61	0.9996	-3.261
FR-098	France	Baby leaves	Baby leaves batavia (min 35%) baby red lettuce (min 20%) baby green lettuce (min 15%)	N	Unknown	France	Unknown	L:38414343 052 04:11	0	09.01.2022	03.01.2022	03.01.2022	07.01.2022	Dneasy PowerSoil Kit(Qiagen)	166046995	14.01.2022	Premix Ex Taq (2x) probe qPCR, Bulk	AK42493A	undiluted	0	NA	negative	0	0	NA	negative	0	27.61	0.0360555	positive	3	negative		106.8	0.9992	-3.169	102.61	0.9996	-3.261
FR-099	France	Cut salads	Curly escarole (min 20%), iceberg (min 20%),escarole (min 10%),red chicory (min 10%)	N	France, Spain	France	Unknown	11A551108:30	0	05.01.2022	03.01.2022	03.01.2022	07.01.2022	Dneasy PowerSoil Kit(Qiagen)	166046995	14.01.2022	Premix Ex Taq (2x) probe qPCR, Bulk	AK42493A	undiluted	0	NA	negative	0	0	NA	negative	0	27.4733	0.0208167	positive	3	negative		106.8	0.9992	-3.169	102.61	0.9996	-3.261
FR-100	France	Cut salads	Esccarole (min 55%) curly escarole (min 5%) red chicory (min 2%)	N	Unknown	France	Unknown	BG511202	0	10.01.2022	03.01.2022	03.01.2022	07.01.2022	Dneasy PowerSoil Kit(Qiagen)	166046995	14.01.2022	Premix Ex Taq (2x) probe qPCR, Bulk	AK42493A	undiluted	0	NA	negative	0	0	NA	negative	0	26.63	0.04	positive	3	negative		106.8	0.9992	-3.169	102.61	0.9996	-3.261
FR-101	France	Cut salads	Curly escarole (min 20%), iceberg (min 20%),escarole (min 10%),red chicory (min 10%)	N	France, Spain	France	Unknown	11A152122:23	0	08.01.2022	03.01.2022	03.01.2022	07.01.2022	Dneasy PowerSoil Kit(Qiagen)	166046995	14.01.2022	Premix Ex Taq (2x) probe qPCR, Bulk	AK42493A	undiluted	0	NA	negative	0	0	NA	negative	0	27.53	0.0173205	positive	3	negative		106.8	0.9992	-3.169	102.61	0.9996	-3.261
FR-102	France	Mostly baby leaves	Baby green lettuce baby red lettuce , rocket, chervil	N	Unknown	France	Unknown	04A352117:04	0	08.01.2022	06.01.2022	06.01.2022	07.01.2022	Dneasy PowerSoil Kit(Qiagen)	166046995	14.01.2022	Premix Ex Taq (2x) probe qPCR, Bulk	AK42493A	undiluted	0	NA	negative	0	0	NA	negative	0	27.4667	0.116762	positive	3	negative		106.8	0.9992	-3.169	102.61	0.9996	-3.261
FR-103	France	Baby leaves	Baby leaves batavia (min 35%) baby red lettuce (min 20%) baby green lettuce (min 15%)	N	Unknown	France	Unknown	L:38424077 041 13:37	0	10.01.2022	06.01.2022	06.01.2022	07.01.2022	Dneasy PowerSoil Kit(Qiagen)	166046995	14.01.2022	Premix Ex Taq (2x) probe qPCR, Bulk	AK42493A	undiluted	0	NA	negative	0	0	NA	negative	0	27.4667	0.0305505	positive	3	negative		106.8	0.9992	-3.169	102.61	0.9996	-3.261
FR-104	France	Cut salads	Curly escarole (min 20%), iceberg (min 20%),escarole (min 10%),red chicory (min 10%)	N	France, Spain	France	Unknown	11A452113:49	0	11.01.2022	06.01.2022	06.01.2022	07.01.2022	Dneasy PowerSoil Kit(Qiagen)	166046995	14.01.2022	Premix Ex Taq (2x) probe qPCR, Bulk	AK42493A	undiluted	0	NA	negative	0	0	NA	negative	0	27.4367	0.0665833	positive	3	negative		106.8	0.9992	-3.169	102.61	0.9996	-3.261
FR-105	France	Cut salads	Curly escarole (min 20%), iceberg (min 20%),escarole (min 10%),red chicory (min 10%)	N	France, Spain	France	Unknown	07A3521 20:34	0	10.01.2022	06.01.2022	06.01.2022	07.01.2022	Dneasy PowerSoil Kit(Qiagen)	166046995	04.02.2022	Premix Ex Taq (2x) probe qPCR, Bulk	AK42493A	undiluted	0	NA	negative	0	0	NA	negative	0	26.9167	0.0208167	positive	3	negative		109.82	0.9981	-3.107	103.14	0.9996	-3.249
FR-106	France	Baby leaves	Baby leaves batavia (min 35%) baby red lettuce (min 20%) baby green lettuce (min 15%)	N	Unknown	France	Unknown	L:38480778 041 11:57	0	14.01.2022	10.01.2022	10.01.2022	11.01.2022	Dneasy PowerSoil Kit(Qiagen)	166046995	04.02.2022	Premix Ex Taq (2x) probe qPCR, Bulk	AK42493A	undiluted	0	NA	negative	0	0	NA	negative	0	26.9567	0.0152753	positive	3	negative		109.82	0.9981	-3.107	103.14	0.9996	-3.249
FR-107	France	Baby leaves	Baby leaves (min 30 %) (green lettuce, red lettuce, red chard), lamb's lettuce (min 15%) rocket (min10%)	N	Unknown	France	Unknown	L:38493210 051 17:25	0	16.01.2022	10.01.2022	10.01.2022	11.01.2022	Dneasy PowerSoil Kit(Qiagen)	166046995	04.02.2022	Premix Ex Taq (2x) probe qPCR, Bulk	AK42493A	undiluted	0	NA	negative	0	0	NA	negative	0	26.8733	0.0305505	positive	3	negative		109.82	0.9981	-3.107	103.14	0.9996	-3.249
FR-108	France	Cut salads	Esccarole (min 55%) curly escarole (min 5%) red chicory (min 2%)	N	Unknown	France	Unknown	BE501643	0	15.01.2022	10.01.2022	10.01.2022	11.01.2022	Dneasy PowerSoil Kit(Qiagen)	166046995	04.02.2022	Premix Ex Taq (2x) probe qPCR, Bulk	AK42493A	undiluted	0	NA	negative	0	0	NA	negative	0	26.6267	0.011547	positive	3	negative		109.82	0.9981	-3.107	103.14	0.9996	-3.249
FR-109	France	Cut salads	Escarole (min 40%) curly escarole (min 15%) red chicory (min 8%)	N	Unknown	France	Unknown	BF501748	0	16.01.2022	10.01.2022	10.01.2022	11.01.2022	Dneasy PowerSoil Kit(Qiagen)	166046995	04.02.2022	Premix Ex Taq (2x) probe qPCR, Bulk	AK42493A	undiluted	0	NA	negative	0	0	NA	negative	0	26.72	0.043589	positive	3	negative		109.82	0.9981	-3.107	103.14	0.9996	-3.249
FR-110	France	Cut salads	Esccarole (min 55%) curly escarole (min 5%) red chicory (min 2%)	N	Unknown	France	Unknown	BF511631	0	16.01.2022	10.01.2022	10.01.2022	11.01.2022	Dneasy PowerSoil Kit(Qiagen)	166046995	04.02.2022	Premix Ex Taq (2x) probe qPCR, Bulk	AK42493A	undiluted	0	NA	negative	0	0	NA	negative	0	26.5133	0.080829	positive	3	negative		109.82	0.9981	-3.107	103.14	0.9996	-3.249
FR-111	France	Cut salads	Esccarole (min 55%) curly escarole (min 5%) red chicory (min 2%)	N	Unknown	France	Unknown	BH513031	0	18.01.2022	13.01.2022	13.01.2022	18.01.2022	Dneasy PowerSoil Kit(Qiagen)	166046995	04.02.2022	Premix Ex Taq (2x) probe qPCR, Bulk	AK42493A	undiluted	0	NA	negative	0	0	NA	negative	0	26.9133	0.0665833	positive	3	negative	Batch unreadable (uncertain of the batch number)	109.82	0.9981	-3.107	103.14	0.9996	-3.249
FR-112	France	Cut salads	Curly escarole (min 20%), iceberg (min 20%),escarole (min 10%),red chicory (min 10%)	N	France, Spain	France	Unknown	11A501217:58	0	19.01.2022	13.01.2022	13.01.2022	18.01.2022	Dneasy PowerSoil Kit(Qiagen)	166046995	04.02.2022	Premix Ex Taq (2x) probe qPCR, Bulk	AK42493A	undiluted	0	NA	negative	0	0	NA	negative	0	26.9733	0.011547	positive	3	negative		109.82	0.9981	-3.107	103.14	0.9996	-3.249
FR-113	France	Mostly baby leaves	Baby green lettuce (min30%) baby red lettuce (min25%), rocket (min 8%), chervil (min 2%)	N	Italy, France	France	Unknown	L:38505624 041	0	16.01.2022	13.01.2022	13.01.2022	18.01.2022	Dneasy PowerSoil Kit(Qiagen)	166046995	04.02.2022	Premix Ex Taq (2x) probe qPCR, Bulk	AK42493A	undiluted	0	NA	negative	0	0	NA	negative	0	26.9533	0.0404145	positive	3	negative		109.82	0.9981	-3.107	103.14	0.9996	-3.249
FR-114	France	Mostly baby leaves	Baby green lettuce baby red lettuce , rocket, chervil	N	Unknown	France	Unknown	06A501216:10	0	17.01.2022	13.01.2022	13.01.2022	18.01.2022	Dneasy PowerSoil Kit(Qiagen)	166046995	04.02.2022	Premix Ex Taq (2x) probe qPCR, Bulk	AK42493A	undiluted	0	NA	negative	0	0	NA	negative	0	27.0033	0.0737111	positive	3	negative		109.82	0.9981	-3.107	103.14	0.9996	-3.249
FR-115	France	Cut salads	Curly escarole (min 20%), iceberg (min 20%),escarole (min 10%),red chicory (min 10%)	N	France, Spain	France	Unknown	11A102217:45	0	22.01.2022	17.01.2022	17.01.2022	18.01.2022	Dneasy PowerSoil Kit(Qiagen)	166046995	04.02.2022	Premix Ex Taq (2x) probe qPCR, Bulk	AK42493A	undiluted	0	NA	negative	0	0	NA	negative	0	26.8967	0.0321455	positive	3	negative		109.82	0.9981	-3.107	103.14	0.9996	-3.249
FR-116	France	Mostly baby leaves	Baby green lettuce (min30%) baby red lettuce (min25%), rocket (min 8%), chervil (min 2%)	N	Spain, France, Italy	France	Unknown	L:38522954 041 18:14	0	19.01.2022	17.01.2022	17.01.2022	18.01.2022	Dneasy PowerSoil Kit(Qiagen)	166046995	04.02.2022	Premix Ex Taq (2x) probe qPCR, Bulk	AK42493A	undiluted	0	NA	negative	0	0	NA	negative	0	27.0067	0.0251661	positive	3	negative		109.82	0.9981	-3.107	103.14	0.9996	-3.249
FR-117	France	Cut salads	Esccarole (min 55%) curly escarole (min 5%) red chicory (min 2%)	N	Unknown	France	Unknown	BD512108	0	21.01.2022	17.01.2022	17.01.2022	18.01.2022	Dneasy PowerSoil Kit(Qiagen)	166046995	04.02.2022	Premix Ex Taq (2x) probe qPCR, Bulk	AK42493A	undiluted	0	NA	negative	0	0	NA	negative	0	26.84	0.0360555	positive	3	negative		109.82	0.9981	-3.107	103.14	0.9996	-3.249
FR-118	France	Cut salads	Esccarole (min 55%) curly escarole (min 5%) red chicory (min 2%)	N	Unknown	France	Unknown	BF511951	0	23.01.2022	17.01.2022	17.01.2022	18.01.2022	Dneasy PowerSoil Kit(Qiagen)	166046995	04.02.2022	Premix Ex Taq (2x) probe qPCR, Bulk	AK42493A	undiluted	0	NA	negative	0	0	NA	negative	0	26.87	0.0458258	positive	3	negative		109.82	0.9981	-3.107	103.14	0.9996	-3.249
FR-119	France	Baby leaves	Baby leaves (min 30 %) (green lettuce, red lettuce, red chard), lamb's lettuce (min 15%) rocket (min10%)	N	Unknown	France	Unknown	L:38554299	0	22.01.2022	20.01.2022	20.01.2022	01.02.2022	Dneasy PowerSoil Kit(Qiagen)	166046995	04.02.2022	Premix Ex Taq (2x) probe qPCR, Bulk	AK42493A	undiluted	0	NA	negative	0	0	NA	negative	0	26.93	0.01	positive	3	negative		109.82	0.9981	-3.107	103.14	0.9996	-3.249
FR-120	France	Baby leaves	Baby leaves (min 30 %) (green lettuce, red lettuce, red chard), lamb's lettuce (min 15%) rocket (min10%)	N	Unknown	France	Unknown	L: 38575764 041 20:55	0	24.01.2022	20.01.2022	20.01.2022	01.02.2022	Dneasy PowerSoil Kit(Qiagen)	166046995	04.02.2022	Premix Ex Taq (2x) probe qPCR, Bulk	AK42493A	undiluted	0	NA	negative	0	0	NA	negative	0	26.9767	0.0416333	positive	3	negative		109.82	0.9981	-3.107	103.14	0.9996	-3.249
FR-121	France	Cut salads	Curly escarole (min 20%), iceberg (min 20%),escarole (min 10%),red chicory (min 10%)	N	France, Spain	France	Unknown	10A302216:00	0	24.01.2022	20.01.2022	20.01.2022	01.02.2022	Dneasy PowerSoil Kit(Qiagen)	166046995	04.02.2022	Premix Ex Taq (2x) probe qPCR, Bulk	AK42493A	undiluted	0	NA	negative	0	0	NA	negative	0	26.9433	0.011547	positive	3	negative		109.82	0.9981	-3.107	103.14	0.9996	-3.249
FR-122	France	Baby leaves	Baby leaves batavia (min 35%) baby red lettuce (min 20%) baby green lettuce (min 15%)	N	Unknown	France	Unknown	L:38565003	0	23.01.2022	20.01.2022	20.01.2022	01.02.2022	Dneasy PowerSoil Kit(Qiagen)	166046995	04.02.2022	Premix Ex Taq (2x) probe qPCR, Bulk	AK42493A	undiluted	0	NA	negative	0	0	NA	negative	0	26.9833	0.0057735	positive	3	negative		109.82	0.9981	-3.107	103.14	0.9996	-3.249
FR-123	France	Baby leaves	Baby spinach (15%) red chard( min 15%) rocket (15%)	N	Unknown	France	Unknown	L: 38590450 051 17:58	0	26.01.2022	21.01.2022	21.01.2022	01.02.2022	Dneasy PowerSoil Kit(Qiagen)	166046995	04.02.2022	Premix Ex Taq (2x) probe qPCR, Bulk	AK42493A	undiluted	0	NA	negative	0	0	NA	negative	0	26.9033	0.0321455	positive	3	negative		109.82	0.9981	-3.107	103.14	0.9996	-3.249
FR-124	France	Baby leaves	Baby green lettuce (min 20%) baby red lettuce (min 5%) baby spinach ( min 5%) lamb's lettuce(min 5%)	N	Unknown	France	Unknown	L: 386112901 052 12:54	0	27.01.2022	21.01.2022	21.01.2022	01.02.2022	Dneasy PowerSoil Kit(Qiagen)	166046995	04.02.2022	Premix Ex Taq (2x) probe qPCR, Bulk	AK42493A	undiluted	0	NA	negative	0	0	NA	negative	0	27.0233	0.0404145	positive	3	negative		109.82	0.9981	-3.107	103.14	0.9996	-3.249
FR-125	France	Cut salads	Esccarole (min 55%) curly escarole (min 5%) red chicory (min 2%)	N	Unknown	France	Unknown	BG501008	0	31.01.2022	24.01.2022	24.01.2022	03.02.2022	Dneasy PowerSoil Kit(Qiagen)	166046995	04.02.2022	Premix Ex Taq (2x) probe qPCR, Bulk	AK42493A	undiluted	0	NA	negative	0	0	NA	negative	0	26.8067	0.0251661	positive	3	negative		109.82	0.9981	-3.107	103.14	0.9996	-3.249
FR-126	France	Mostly baby leaves	Baby green lettuce baby red lettuce , rocket, chervil	N	Unknown	France	Unknown	04A303215:27	0	29.01.2022	24.01.2022	24.01.2022	14.02.2022	Dneasy PowerSoil Kit(Qiagen)	166046995	24.02.2022	Premix Ex Taq (2x) probe qPCR, Bulk	AK42493A	undiluted	0	NA	negative	0	0	NA	negative	0	25.0633	0.475009	positive	3	negative		111.96	0.9991	-3.065	104.85	0.9998	-3.211
FR-127	France	Cut salads	Curly escarole (min 20%), iceberg (min 20%),escarole (min 10%),red chicory (min 10%)	N	France, Spain	France	Unknown	03A103219:02	0	29.01.2022	24.01.2022	24.01.2022	03.02.2022	Dneasy PowerSoil Kit(Qiagen)	166046995	04.02.2022	Premix Ex Taq (2x) probe qPCR, Bulk	AK42493A	undiluted	0	NA	negative	0	0	NA	negative	0	26.85	0.0360555	positive	3	negative		109.82	0.9981	-3.107	103.14	0.9996	-3.249
FR-128	France	Cut salads	Curly escarole (min 20%), iceberg (min 20%),escarole (min 10%),red chicory (min 10%)	N	France, Spain	France	Unknown	11A303220:37	0	31.01.2022	24.01.2022	24.01.2022	03.02.2022	Dneasy PowerSoil Kit(Qiagen)	166046995	04.02.2022	Premix Ex Taq (2x) probe qPCR, Bulk	AK42493A	undiluted	0	NA	negative	0	0	NA	negative	0	26.9533	0.0057735	positive	3	negative		109.82	0.9981	-3.107	103.14	0.9996	-3.249
FR-129	France	Baby leaves	Baby leaves (min 30 %) (green lettuce, red lettuce, red chard), lamb's lettuce (min 15%) rocket (min10%)	N	Unknown	France	Unknown	L: 38634840 052 15:29	0	30.01.2022	28.01.2022	28.01.2022	03.02.2022	Dneasy PowerSoil Kit(Qiagen)	166046995	04.02.2022	Premix Ex Taq (2x) probe qPCR, Bulk	AK42493A	undiluted	0	NA	negative	0	0	NA	negative	0	27.02	0.01	positive	3	negative		109.82	0.9981	-3.107	103.14	0.9996	-3.249
FR-130	France	Cut salads	Esccarole (min 55%) curly escarole (min 5%) red chicory (min 2%)	N	Unknown	France	Unknown	BD592202	0	04.02.2022	28.01.2022	28.01.2022	14.02.2022	Dneasy PowerSoil Kit(Qiagen)	166046995	24.02.2022	Premix Ex Taq (2x) probe qPCR, Bulk	AK42493A	undiluted	0	NA	negative	0	0	NA	negative	0	26.62	0.0556776	positive	3	negative		111.96	0.9991	-3.065	104.85	0.9998	-3.211
FR-131	France	Baby leaves	Baby leaves batavia (min 35%) baby red lettuce (min 20%) baby green lettuce (min 15%)	N	Unknown	France	Unknown	L: 38634864 052 19/51	0	30.01.2022	28.01.2022	28.01.2022	14.02.2022	Dneasy PowerSoil Kit(Qiagen)	166046995	24.02.2022	Premix Ex Taq (2x) probe qPCR, Bulk	AK42493A	undiluted	0	NA	negative	0	0	NA	negative	0	26.9667	0.0152753	positive	3	negative		111.96	0.9991	-3.065	104.85	0.9998	-3.211
FR-132																																	Test tube number excluded due to an error.
FR-133	France	Baby leaves	Baby leaves (min 30 %) (green lettuce, red lettuce, red chard), lamb's lettuce (min 15%) rocket (min10%)	N	Unknown	France	Unknown	L:38693938 052 20:27	0	05.02.2022	31.01.2022	31.01.2022	14.02.2022	Dneasy PowerSoil Kit(Qiagen)	166046995	24.02.2022	Premix Ex Taq (2x) probe qPCR, Bulk	AK42493A	undiluted	0	NA	negative	0	0	NA	negative	0	27.0033	0.0814453	positive	3	negative		111.96	0.9991	-3.065	104.85	0.9998	-3.211
FR-134	France	Baby leaves	Baby leaves batavia (min 35%) baby red lettuce (min 20%) baby green lettuce (min 15%)	N	Unknown	France	Unknown	L: 38693949 041 12:00	0	04.02.2022	31.01.2022	31.01.2022	15.02.2022	Dneasy PowerSoil Kit(Qiagen)	166046995	24.02.2022	Premix Ex Taq (2x) probe qPCR, Bulk	AK42493A	undiluted	0	NA	negative	0	0	NA	negative	0	27.03	0.01	positive	3	negative		111.96	0.9991	-3.065	104.85	0.9998	-3.211
FR-135	France	Cut salads	Curly escarole (min 20%), iceberg (min 20%),escarole (min 10%),red chicory (min 10%)	N	France, Spain	France	Unknown	02A104215:54	0	05.02.2022	31.01.2022	31.01.2022	15.02.2022	Dneasy PowerSoil Kit(Qiagen)	166046995	24.02.2022	Premix Ex Taq (2x) probe qPCR, Bulk	AK42493A	undiluted	0	NA	negative	0	0	NA	negative	0	26.84	0.0360555	positive	3	negative		111.96	0.9991	-3.065	104.85	0.9998	-3.211
FR-136	France	Cut salads	Esccarole (min 55%) curly escarole (min 5%) red chicory (min 2%)	N	Spain, Italy	France	Unknown	BF512203	0	06.02.2022	31.01.2022	31.01.2022	15.02.2022	Dneasy PowerSoil Kit(Qiagen)	166046995	24.02.2022	Premix Ex Taq (2x) probe qPCR, Bulk	AK42493A	undiluted	0	NA	negative	0	0	NA	negative	0	26.7567	0.0404145	positive	3	negative		111.96	0.9991	-3.065	104.85	0.9998	-3.211
FR-137	France	Mostly baby leaves	Baby green lettuce (min30%) baby red lettuce (min25%), rocket (min 8%), chervil (min 2%)	N	Spain, France, Italy	FRANCE	Unknown	L:38693952 042 12:58	0	04.02.2022	01.02.2022	01.02.2022	14.02.2022	Dneasy PowerSoil PROKit(Qiagen)	172010768	24.02.2022	Premix Ex Taq (2x) probe qPCR, Bulk	AK42493A	undiluted	0	NA	negative	0	0	NA	negative	0	27.18	0.0173205	positive	3	negative		111.96	0.9991	-3.065	104.85	0.9998	-3.211
FR-138	France	Baby leaves	Baby leaves batavia (min 35%) baby red lettuce (min 20%) baby green lettuce (min 15%)	N	Unknown	France	unknown	L:38683512 041 15:10	0	03.02.2022	01.02.2022	01.02.2022	14.02.2022	Dneasy PowerSoil PROKit(Qiagen)	172010768	24.02.2022	Premix Ex Taq (2x) probe qPCR, Bulk	AK42493A	undiluted	0	NA	negative	0	0	NA	negative	0	27.0867	0.118462	positive	3	negative		111.96	0.9991	-3.065	104.85	0.9998	-3.211
FR-139	France	Cut salads	Escarole (min 40%) curly escarole (min 15%) red chicory (min 8%)	N	Spain, Italy	FRANCE	Unknown	BG522120	0	07.02.2022	01.02.2022	01.02.2022	14.02.2022	Dneasy PowerSoil PROKit(Qiagen)	172010768	24.02.2022	Premix Ex Taq (2x) probe qPCR, Bulk	AK42493A	undiluted	0	NA	negative	0	0	NA	negative	0	27.14	0.0793725	positive	3	negative		111.96	0.9991	-3.065	104.85	0.9998	-3.211
FR-140	France	Mostly baby leaves	Baby green lettuce baby red lettuce , rocket, chervil	N	Unknown	France	Unknown	05A404215:03	0	06.02.2022	01.02.2022	01.02.2022	14.02.2022	Dneasy PowerSoil PROKit(Qiagen)	172010768	24.02.2022	Premix Ex Taq (2x) probe qPCR, Bulk	AK42493A	undiluted	0	NA	negative	0	0	NA	negative	0	27.1367	0.0585947	positive	3	negative		111.96	0.9991	-3.065	104.85	0.9998	-3.211
FR-141	France	Cut salads	Esccarole (min 55%) curly escarole (min 5%) red chicory (min 2%)	N	Spain	France	Unknown	BF511833	0	13.02.2022	07.02.2022	07.02.2022	15.02.2022	Dneasy PowerSoil PROKit(Qiagen)	172010768	24.02.2022	Premix Ex Taq (2x) probe qPCR, Bulk	AK42493A	undiluted	0	NA	negative	0	0	NA	negative	0	27.1	0.07	positive	3	negative		111.96	0.9991	-3.065	104.85	0.9998	-3.211
FR-142	France	Baby leaves	Baby leaves (min 30 %) (green lettuce, red lettuce, red chard), lamb's lettuce (min 15%) rocket (min10%)	N	Unknown	France	Unknown	L:38765264 041 18:09	0	12.02.2022	07.02.2022	07.02.2022	10.02.2022	Dneasy PowerSoil PROKit(Qiagen)	172010768	24.02.2022	Premix Ex Taq (2x) probe qPCR, Bulk	AK42493A	undiluted	0	NA	negative	0	0	NA	negative	0	27.1167	0.023094	positive	3	negative		111.96	0.9991	-3.065	104.85	0.9998	-3.211
FR-143	France	Mostly baby leaves	Baby green lettuce baby red lettuce , rocket, chervil	N	Unknown	France	Unknown	06A205214:54	0	11.02.2022	07.02.2022	07.02.2022	10.02.2022	Dneasy PowerSoil PROKit(Qiagen)	172010768	24.02.2022	Premix Ex Taq (2x) probe qPCR, Bulk	AK42493A	undiluted	0	NA	negative	0	0	NA	negative	0	27.1633	0.0305505	positive	3	negative		111.96	0.9991	-3.065	104.85	0.9998	-3.211
FR-144	France	Cut salads	Curly escarole (min 20%), iceberg (min 20%),escarole (min 10%),red chicory (min 10%)	N	France, Spain	France	Unknown	05A305222:32	0	14.02.2022	07.02.2022	07.02.2022	10.02.2022	Dneasy PowerSoil PROKit(Qiagen)	172010768	24.02.2022	Premix Ex Taq (2x) probe qPCR, Bulk	AK42493A	undiluted	0	NA	negative	0	0	NA	negative	0	27.1267	0.0208167	positive	3	negative		111.96	0.9991	-3.065	104.85	0.9998	-3.211
FR-145	France	Baby leaves	Baby leaves batavia (min 35%) baby red lettuce (min 20%) baby green lettuce (min 15%)	N	Unknown	France	Unknown	L:38752804 042 12:58	0	10.02.2022	07.02.2022	07.02.2022	10.02.2022	Dneasy PowerSoil PROKit(Qiagen)	172010768	24.02.2022	Premix Ex Taq (2x) probe qPCR, Bulk	AK42493A	undiluted	0	NA	negative	0	0	NA	negative	0	27.15	0.0360555	positive	3	negative		111.96	0.9991	-3.065	104.85	0.9998	-3.211
FR-146	France	Mostly baby leaves	Baby green lettuce baby red lettuce , rocket, chervil	N	Unknown	France	Unknown	04A106213:49	0	17.02.2022	11.02.2022	11.02.2022	17.02.2022	Dneasy PowerSoil PROKit(Qiagen)	172010768	24.02.2022	Premix Ex Taq (2x) probe qPCR, Bulk	AK42493A	undiluted	0	NA	negative	0	0	NA	negative	0	26.8433	0.0351188	positive	3	negative	Two pellets obtained from one sample, both pellets extracted and combined. Final volume 100µL	111.96	0.9991	-3.065	104.85	0.9998	-3.211
FR-147	France	Cut salads	Curly escarole (min 20%), iceberg (min 20%),escarole (min 10%),red chicory (min 10%)	N	France, Spain	France	Unknown	02A5052217:23	0	16.02.2022	11.02.2022	11.02.2022	15.02.2022	Dneasy PowerSoil PROKit(Qiagen)	172010768	24.02.2022	Premix Ex Taq (2x) probe qPCR, Bulk	AK42493A	undiluted	0	NA	negative	0	0	NA	negative	0	27.0733	0.064291	positive	3	negative		111.96	0.9991	-3.065	104.85	0.9998	-3.211
FR-148	France	Cut salads	Esccarole (min 55%) curly escarole (min 5%) red chicory (min 2%)	N	Spain, Italy	France	Unknown	BD511514	0	18.02.2022	11.02.2022	11.02.2022	15.02.2022	Dneasy PowerSoil PROKit(Qiagen)	172010768	24.02.2022	Premix Ex Taq (2x) probe qPCR, Bulk	AK42493A	undiluted	0	NA	negative	0	0	NA	negative	0	27.1333	0.0288675	positive	3	negative		111.96	0.9991	-3.065	104.85	0.9998	-3.211
FR-149	France	Mostly baby leaves	Baby green lettuce (min30%) baby red lettuce (min25%), rocket (min 8%), chervil (min 2%)	N	France	France	Unknown	L:38775816 042 16:34	0	12.02.2022	11.02.2022	11.02.2022	15.02.2022	Dneasy PowerSoil PROKit(Qiagen)	172010768	24.02.2022	Premix Ex Taq (2x) probe qPCR, Bulk	AK42493A	undiluted	0	NA	negative	0	0	NA	negative	0	27.1767	0.0152753	positive	3	negative		111.96	0.9991	-3.065	104.85	0.9998	-3.211
FR-150	France	Mostly baby leaves	Baby green lettuce baby red lettuce , rocket, chervil	N	Unknown	France	Unknown	04A306213:54	0	19.02.2022	14.02.2022	14.02.2022	15.02.2022	Dneasy PowerSoil PROKit(Qiagen)	172010768	24.02.2022	Premix Ex Taq (2x) probe qPCR, Bulk	AK42493A	undiluted	0	NA	negative	0	0	NA	negative	0	27.0933	0.0305505	positive	3	negative		111.96	0.9991	-3.065	104.85	0.9998	-3.211
FR-151	France	Cut salads	Escarole (min 40%) curly escarole (min 15%) red chicory (min 8%)	N	Spain, Italy	France	Unknown	BG512202	0	21.02.2022	14.02.2022	14.02.2022	15.02.2022	Dneasy PowerSoil PROKit(Qiagen)	172010768	24.02.2022	Premix Ex Taq (2x) probe qPCR, Bulk	AK42493A	undiluted	0	NA	negative	0	0	NA	negative	0	27.1467	0.0057735	positive	3	negative		111.96	0.9991	-3.065	104.85	0.9998	-3.211
FR-152	France	Cut salads	Curly escarole (min 20%), iceberg (min 20%),escarole (min 10%),red chicory (min 10%)	N	France, Spain	France	Unknown	10A106219:57	0	19.02.2022	14.02.2022	14.02.2022	15.02.2022	Dneasy PowerSoil PROKit(Qiagen)	172010768	24.02.2022	Premix Ex Taq (2x) probe qPCR, Bulk	AK42493A	undiluted	0	NA	negative	0	0	NA	negative	0	27.0833	0.011547	positive	3	negative		111.96	0.9991	-3.065	104.85	0.9998	-3.211
FR-153	France	Cut salads	Esccarole (min 55%) curly escarole (min 5%) red chicory (min 2%)	N	Spain, Italy	France	Unknown	BF502134	0	20.02.2022	14.02.2022	14.02.2022	15.02.2022	Dneasy PowerSoil PROKit(Qiagen)	172010768	24.02.2022	Premix Ex Taq (2x) probe qPCR, Bulk	AK42493A	undiluted	0	NA	negative	0	0	NA	negative	0	27.13	0	positive	3	negative		111.96	0.9991	-3.065	104.85	0.9998	-3.211
FR-154	France	Mostly baby leaves	Baby green lettuce baby red lettuce , rocket, chervil	N	Unknown	France	Unknown	05A406212:18	0	20.02.2022	15.02.2022	15.02.2022	17.02.2022	Dneasy PowerSoil PROKit(Qiagen)	172010768	25.03.2022	Premix Ex Taq (2x) probe qPCR, Bulk	AK42493A	undiluted	0	NA	negative	0	0	NA	negative	0	26.73	0.01	positive	3	negative		109.33	0.9976	-3.117	102.21	0.9995	-3.27
FR-155	France	Baby leaves	Baby leaves batavia (min 35%) baby red lettuce (min 20%) baby green lettuce (min 15%)	N	Unknown	France	Unknown	L:38831885 152 15:20	0	17.02.2022	15.02.2022	15.02.2022	17.02.2022	Dneasy PowerSoil PROKit(Qiagen)	172010768	25.03.2022	Premix Ex Taq (2x) probe qPCR, Bulk	AK42493A	undiluted	0	NA	negative	0	0	NA	negative	0	26.7233	0.0416333	positive	3	negative		109.33	0.9976	-3.117	102.21	0.9995	-3.27
FR-156	France	Cut salads	Curly escarole (min 20%), iceberg (min 20%),escarole (min 10%),red chicory (min 10%)	N	Spain	France	Unknown	03A306216:25	0	21.02.2022	15.02.2022	15.02.2022	17.02.2022	Dneasy PowerSoil PROKit(Qiagen)	172010768	25.03.2022	Premix Ex Taq (2x) probe qPCR, Bulk	AK42493A	undiluted	0	NA	negative	0	0	NA	negative	0	26.71	0.07	positive	3	negative		109.33	0.9976	-3.117	102.21	0.9995	-3.27
FR-157	France	Cut salads	Curly escarole (min 20%), iceberg (min 20%),escarole (min 10%),red chicory (min 10%)	N	France, Spain	France	Unknown	03A107219:29	0	26.02.2022	17.02.2022	17.02.2022	22.02.2022	Dneasy PowerSoil PROKit(Qiagen)	172010768	25.03.2022	Premix Ex Taq (2x) probe qPCR, Bulk	AK42493A	undiluted	0	NA	negative	0	0	NA	negative	0	26.76	0.0264575	positive	3	negative		109.33	0.9976	-3.117	102.21	0.9995	-3.27
FR-158	France	Baby leaves	Baby leaves green lettuce, red lettuce	N	Unknown	France	Unknown	01A107219:38	0	24.02.2022	17.02.2022	17.02.2022	22.02.2022	Dneasy PowerSoil PROKit(Qiagen)	172010768	25.03.2022	Premix Ex Taq (2x) probe qPCR, Bulk	AK42493A	undiluted	0	NA	negative	0	0	NA	negative	0	26.6967	0.057735	positive	3	negative	Exception - a mix of only two types of baby leaves.	109.33	0.9976	-3.117	102.21	0.9995	-3.27
FR-159	France	Mostly baby leaves	Baby green lettuce (min30%) baby red lettuce (min25%), rocket (min 8%), chervil (min 2%)	N	France, Spain	France	Unknown	L:38859742042 14:17	0	20.02.2022	18.02.2022	18.02.2022	22.02.2022	Dneasy PowerSoil PROKit(Qiagen)	172010768	25.03.2022	Premix Ex Taq (2x) probe qPCR, Bulk	AK42493A	undiluted	0	NA	negative	0	0	NA	negative	0	26.6567	0.109697	positive	3	negative		109.33	0.9976	-3.117	102.21	0.9995	-3.27
FR-160	France	Baby leaves	Baby leaves batavia (min 35%) baby red lettuce (min 20%) baby green lettuce (min 15%)	N	Unknown	France	Unknown	L:38881204 131 12:23	0	22.02.2022	18.02.2022	18.02.2022	22.02.2022	Dneasy PowerSoil PROKit(Qiagen)	172010768	25.03.2022	Premix Ex Taq (2x) probe qPCR, Bulk	AK42493A	undiluted	0	NA	negative	0	0	NA	negative	0	26.7433	0.0208167	positive	3	negative		109.33	0.9976	-3.117	102.21	0.9995	-3.27
FR-161	France	Cut salads	Esccarole (min 55%) curly escarole (min 5%) red chicory (min 2%)	N	Spain, Italy	France	Unknown	BD502015	0	25.02.2022	18.02.2022	18.02.2022	22.02.2022	Dneasy PowerSoil PROKit(Qiagen)	172010768	25.03.2022	Premix Ex Taq (2x) probe qPCR, Bulk	AK42493A	undiluted	0	NA	negative	0	0	NA	negative	0	26.76	0.02	positive	3	negative		109.33	0.9976	-3.117	102.21	0.9995	-3.27
FR-162	France	Baby leaves	Baby leaves (min 30 %) (green lettuce, red lettuce, red chard), lamb's lettuce (min 15%) rocket (min10%)	N	Unknown	France	Unknown	L:38881265 131 14:25	0	23.02.2022	18.02.2022	18.02.2022	22.02.2022	Dneasy PowerSoil PROKit(Qiagen)	172010768	25.03.2022	Premix Ex Taq (2x) probe qPCR, Bulk	AK42493A	undiluted	0	NA	negative	0	0	NA	negative	0	26.6967	0.023094	positive	3	negative		109.33	0.9976	-3.117	102.21	0.9995	-3.27
FR-163	France	Cut salads	Curly escarole (min 20%), iceberg (min 20%),escarole (min 10%),red chicory (min 10%)	N	Spain, Italy	France	Unknown	01A307216:47	0	28.02.2022	21.02.2022	21.02.2022	22.02.2022	Dneasy PowerSoil PROKit(Qiagen)	172010768	25.03.2022	Premix Ex Taq (2x) probe qPCR, Bulk	AK42493A	undiluted	0	NA	negative	0	0	NA	negative	0	26.73	0.0264575	positive	3	negative		109.33	0.9976	-3.117	102.21	0.9995	-3.27
FR-164	France	Cut salads	Esccarole (min 55%) curly escarole (min 5%) red chicory (min 2%)	N	Spain	France	Unknown	BF511422	0	27.02.2022	21.02.2022	21.02.2022	22.02.2022	Dneasy PowerSoil PROKit(Qiagen)	172010768	25.03.2022	Premix Ex Taq (2x) probe qPCR, Bulk	AK42493A	undiluted	0	NA	negative	0	0	NA	negative	0	26.72	0.0360555	positive	3	negative		109.33	0.9976	-3.117	102.21	0.9995	-3.27
FR-165	France	Baby leaves	Baby leaves batavia (min 35%) baby red lettuce (min 20%) baby green lettuce (min 15%)	N	Unknown	France	Unknown	L:38910216 041 14:59	0	25.02.2022	21.02.2022	21.02.2022	25.02.2022	Dneasy PowerSoil PROKit(Qiagen)	172010768	25.03.2022	Premix Ex Taq (2x) probe qPCR, Bulk	AK42493A	undiluted	0	NA	negative	0	0	NA	negative	0	26.7567	0.0057735	positive	3	negative		109.33	0.9976	-3.117	102.21	0.9995	-3.27
FR-166	France	Baby leaves	Baby leaves (min 30 %) (green lettuce, red lettuce, red chard), lamb's lettuce (min 15%) rocket (min10%)	N	Unknown	France	Unknown	L:38920745 042 11:17	0	26.02.2022	21.02.2022	21.02.2022	22.03.2022	Dneasy PowerSoil PROKit(Qiagen)	172010768	25.03.2022	Premix Ex Taq (2x) probe qPCR, Bulk	AK42493A	undiluted	0	NA	negative	0	0	NA	negative	0	26.53	0.043589	positive	3	negative	Two pellets obtained from one sample, both pellets extracted and combined.	109.33	0.9976	-3.117	102.21	0.9995	-3.27
FR-167	France	Cut salads	Esccarole (min 55%) curly escarole (min 5%) red chicory (min 2%)	N	Spain, Italy	France	Unknown	BH501741	0	01.03.2022	24.02.2022	24.02.2022	25.02.2022	Dneasy PowerSoil PROKit(Qiagen)	172010768	25.03.2022	Premix Ex Taq (2x) probe qPCR, Bulk	AK42493A	undiluted	0	NA	negative	0	0	NA	negative	0	26.7333	0.011547	positive	3	negative		109.33	0.9976	-3.117	102.21	0.9995	-3.27
FR-168	France	Baby leaves	Baby leaves (min 30 %) (green lettuce, red lettuce, red chard), lamb's lettuce (min 15%) rocket (min10%)	N	Unknown	France	Unknown	L: 38931394 051 16:48	0	28.02.2022	24.02.2022	24.02.2022	22.03.2022	Dneasy PowerSoil PROKit(Qiagen)	172010768	25.03.2022	Premix Ex Taq (2x) probe qPCR, Bulk	AK42493A	undiluted	0	NA	negative	0	0	NA	negative	0	26.5067	0.189297	positive	3	negative	Two pellets obtained from one sample, both pellets extracted and combined.	109.33	0.9976	-3.117	102.21	0.9995	-3.27
FR-169	France	Baby leaves	Baby leaves batavia, baby red lettuce, baby green lettuce	N	Unknown	France	Unknown	L: 38922326 142 17:09	0	27.02.2022	24.02.2022	24.02.2022	25.02.2022	Dneasy PowerSoil PROKit(Qiagen)	172010768	25.03.2022	Premix Ex Taq (2x) probe qPCR, Bulk	AK42493A	undiluted	0	NA	negative	0	0	NA	negative	0	26.7333	0.0493288	positive	3	negative		109.33	0.9976	-3.117	102.21	0.9995	-3.27
FR-170	France	Cut salads	Curly escarole (min 20%), iceberg (min 20%),escarole (min 10%),red chicory (min 10%)	N	Spain	France	Unknown	11A507215:57	0	02.03.2022	24.02.2022	24.02.2022	25.02.2022	Dneasy PowerSoil PROKit(Qiagen)	172010768	25.03.2022	Premix Ex Taq (2x) probe qPCR, Bulk	AK42493A	undiluted	0	NA	negative	0	0	NA	negative	0	26.7467	0.0378594	positive	3	negative		109.33	0.9976	-3.117	102.21	0.9995	-3.27
FR-171	France	Baby leaves	Baby leaves (green lettuce, red lettuce), red chard, lamb's lettuce, rocket	N	Unknown	France	Unknown	L:39052029 051 18:14	0	12.03.2022	07.03.2022	07.03.2022	07.03.2022	Dneasy PowerSoil PROKit(Qiagen)	172010768	25.03.2022	Premix Ex Taq (2x) probe qPCR, Bulk	AK42493A	undiluted	0	NA	negative	0	0	NA	negative	0	26.6533	0.0321455	positive	3	negative	Pellet extracted immediatelly, without the freezing step.	109.33	0.9976	-3.117	102.21	0.9995	-3.27
FR-172	France	Baby leaves	Baby leaves batavia, baby red lettuce, baby green lettuce	N	Unknown	France	Unknown	L:39039505 041 12:22	0	10.03.2022	07.03.2022	07.03.2022	07.03.2022	Dneasy PowerSoil PROKit(Qiagen)	172010768	25.03.2022	Premix Ex Taq (2x) probe qPCR, Bulk	AK42493A	undiluted	0	NA	negative	0	0	NA	negative	0	26.6267	0.126623	positive	3	negative	Pellet extracted immediatelly, without the freezing step.	109.33	0.9976	-3.117	102.21	0.9995	-3.27
FR-173	France	Cut salads	Curly escarole (min 20%), iceberg (min 20%),escarole (min 10%),red chicory (min 10%)	N	Spain, Italy	France	Unknown	10A309219:15	0	14.03.2022	07.03.2022	07.03.2022	07.03.2022	Dneasy PowerSoil PROKit(Qiagen)	172010768	25.03.2022	Premix Ex Taq (2x) probe qPCR, Bulk	AK42493A	undiluted	0	NA	negative	0	0	NA	negative	0	26.7567	0.0321455	positive	3	negative	Pellet extracted immediatelly, without the freezing step.	109.33	0.9976	-3.117	102.21	0.9995	-3.27
FR-174	France	Cut salads	Esccarole (min 55%) curly escarole (min 5%) red chicory (min 2%)	N	Spain	France	Unknown	BH511820	0	09.03.2022	07.03.2022	07.03.2022	07.03.2022	Dneasy PowerSoil PROKit(Qiagen)	172010768	25.03.2022	Premix Ex Taq (2x) probe qPCR, Bulk	AK42493A	undiluted	0	NA	negative	0	0	NA	negative	0	26.71	0.03	positive	3	negative	Pellet extracted immediatelly, without the freezing step.	109.33	0.9976	-3.117	102.21	0.9995	-3.27
FR-175	France	Cut salads	Curly escarole (min 20%), iceberg (min 20%),escarole (min 10%),red chicory (min 10%)	N	Spain, Italy	France	Unknown	02A509212:42	0	16.03.2022	10.03.2022	10.03.2022	11.03.2022	Dneasy PowerSoil PROKit(Qiagen)	172010768	25.03.2022	Premix Ex Taq (2x) probe qPCR, Bulk	AK42493A	undiluted	0	NA	negative	0	36.08	NA	positive	1	26.7567	0.0208167	positive	3	positive	Sent to Madrid for confirmation	109.33	0.9976	-3.117	102.21	0.9995	-3.27
FR-176	France	Baby leaves	Baby leaves (green lettuce, red lettuce), red chard, lamb's lettuce, rocket	N	Unknown	France	Unknown	L:39073618 051 16:47	0	14.03.2022	10.03.2022	10.03.2022	11.03.2022	Dneasy PowerSoil PROKit(Qiagen)	172010768	25.03.2022	Premix Ex Taq (2x) probe qPCR, Bulk	AK42493A	undiluted	0	NA	negative	0	0	NA	negative	0	26.73	0.01	positive	3	negative		109.33	0.9976	-3.117	102.21	0.9995	-3.27
FR-177	France	Baby leaves	Baby leaves batavia, baby red lettuce, baby green lettuce	N	Unknown	France	Unknown	L:39090434 052 19:14	0	16.03.2022	10.03.2022	10.03.2022	11.03.2022	Dneasy PowerSoil PROKit(Qiagen)	172010768	25.03.2022	Premix Ex Taq (2x) probe qPCR, Bulk	AK42493A	undiluted	31.97	NA	positive	1	0	NA	negative	0	26.7467	0.023094	positive	3	positive	Sent to Madrid for confirmation	109.33	0.9976	-3.117	102.21	0.9995	-3.27
FR-178	France	Cut salads	Esccarole (min 55%) curly escarole (min 5%) red chicory (min 2%)	N	Spain	France	Unknown	BD522104	0	11.03.2022	10.03.2022	10.03.2022	11.03.2022	Dneasy PowerSoil PROKit(Qiagen)	172010768	14.04.2022	Premix Ex Taq (2x) probe qPCR, Bulk	AKG2242A	undiluted	32.5	NA	positive	1	0	NA	negative	0	27.1567	0.0971253	positive	3	positive	Sent to Madrid for confirmation	108.63	0.9964	-3.131	104.39	0.9977	-3.221
FR-179	France	Mostly baby leaves	Baby green lettuce baby red lettuce , rocket, chervil	N	Unknown	France	Unknown	03A110221:05	0	17.03.2022	10.03.2022	10.03.2022	22.03.2022	Dneasy PowerSoil PROKit(Qiagen)	172010768	14.04.2022	Premix Ex Taq (2x) probe qPCR, Bulk	AKG2242A	undiluted	40	NA	negative	1	0	NA	negative	0	27.2	0.01	positive	3	negative		108.63	0.9964	-3.131	104.39	0.9977	-3.221
FR-180	France	Cut salads	Curly escarole (min 20%), iceberg (min 20%),escarole (min 10%),red chicory (min 10%)	N	Spain	France	Unknown	05A510220:27	0	23.03.2022	15.03.2022	15.03.2022	18.03.2022	Dneasy PowerSoil PROKit(Qiagen)	172010768	14.04.2022	Premix Ex Taq (2x) probe qPCR, Bulk	AKG2242A	undiluted	35.17	NA	positive	1	0	NA	negative	0	27.17	0	positive	3	positive	Sent to Madrid for confirmation	108.63	0.9964	-3.131	104.39	0.9977	-3.221
FR-181	France	Cut salads	Esccarole (min 55%) curly escarole (min 5%) red chicory (min 2%)	N	Spain, Italy	France	Unknown	BD501932	0	19.03.2022	15.03.2022	15.03.2022	18.03.2022	Dneasy PowerSoil PROKit(Qiagen)	172010768	14.04.2022	Premix Ex Taq (2x) probe qPCR, Bulk	AKG2242A	undiluted	0	NA	negative	0	0	NA	negative	0	27.1733	0.0472582	positive	3	negative		108.63	0.9964	-3.131	104.39	0.9977	-3.221
FR-182	France	Baby leaves	Baby leaves batavia, baby red lettuce, baby green lettuce	N	Unknown	France	Unknown	L:39124591 042 16:01	0	18.03.2022	15.03.2022	15.03.2022	18.03.2022	Dneasy PowerSoil PROKit(Qiagen)	172010768	14.04.2022	Premix Ex Taq (2x) probe qPCR, Bulk	AKG2242A	undiluted	0	NA	negative	0	0	NA	negative	0	27.2	0.02	positive	3	negative		108.63	0.9964	-3.131	104.39	0.9977	-3.221
FR-183	France	Baby leaves	Baby leaves (green lettuce, red lettuce), red chard, lamb's lettuce, rocket	N	Unknown	France	Unknown	L:39124582 052 18:01	0	19.03.2022	15.03.2022	15.03.2022	18.03.2022	Dneasy PowerSoil PROKit(Qiagen)	172010768	14.04.2022	Premix Ex Taq (2x) probe qPCR, Bulk	AKG2242A	undiluted	34.88	NA	positive	1	0	NA	negative	0	27.1167	0.083865	positive	3	positive	Sent to Madrid for confirmation	108.63	0.9964	-3.131	104.39	0.9977	-3.221
FR-184	France	Baby leaves	Baby leaves batavia, baby red lettuce, baby green lettuce	N	Unknown	France	Unknown	L:39145977 042 17:22	0	21.03.2022	17.03.2022	17.03.2022	18.03.2022	Dneasy PowerSoil PROKit(Qiagen)	172010768	14.04.2022	Premix Ex Taq (2x) probe qPCR, Bulk	AKG2242A	undiluted	0	NA	negative	0	0	NA	negative	0	27.1333	0.0251661	positive	3	negative		108.63	0.9964	-3.131	104.39	0.9977	-3.221
FR-185	France	Cut salads	Esccarole (min 55%) curly escarole (min 5%) red chicory (min 2%)	N	Spain, Italy	France	Unknown	BG512000	0	22.03.2022	17.03.2022	17.03.2022	18.03.2022	Dneasy PowerSoil PROKit(Qiagen)	172010768	14.04.2022	Premix Ex Taq (2x) probe qPCR, Bulk	AKG2242A	undiluted	34.49	NA	positive	1	0	NA	negative	0	27.1533	0.0208167	positive	3	positive	Sent to Madrid for confirmation	108.63	0.9964	-3.131	104.39	0.9977	-3.221
FR-186	France	Cut salads	Curly escarole (min 20%), iceberg (min 20%),escarole (min 10%),red chicory (min 10%)	N	Spain	France	Unknown	11A111217:40	0	26.03.2022	17.03.2022	17.03.2022	18.03.2022	Dneasy PowerSoil PROKit(Qiagen)	172010768	14.04.2022	Premix Ex Taq (2x) probe qPCR, Bulk	AKG2242A	undiluted	0	NA	negative	0	0	NA	negative	0	27.2067	0.0550757	positive	3	negative		108.63	0.9964	-3.131	104.39	0.9977	-3.221
FR-187	France	Mostly baby leaves	Baby green lettuce (min30%) baby red lettuce (min25%), rocket (min 8%), chervil (min 2%)	N	France, Italy	France	Unknown	L:39145958 042 20:14	0	20.03.2022	17.03.2022	17.03.2022	18.03.2022	Dneasy PowerSoil PROKit(Qiagen)	172010768	14.04.2022	Premix Ex Taq (2x) probe qPCR, Bulk	AKG2242A	undiluted	0	NA	negative	0	0	NA	negative	0	27.1267	0.0321455	positive	3	negative		108.63	0.9964	-3.131	104.39	0.9977	-3.221
FR-188	France	Baby leaves	Baby leaves batavia, baby red lettuce, baby green lettuce	N	Unknown	France	Unknown	L:39196921 042 14:23	0	25.03.2022	21.03.2022	21.03.2022	29.03.2022	Dneasy PowerSoil PROKit(Qiagen)	172010768	14.04.2022	Premix Ex Taq (2x) probe qPCR, Bulk	AKG2242A	undiluted	0	NA	negative	0	0	NA	negative	0	27.1867	0.0288675	positive	3	negative		108.63	0.9964	-3.131	104.39	0.9977	-3.221
FR-189	France	Baby leaves	Baby leaves (green lettuce, red lettuce), red chard, lamb's lettuce, rocket	N	Unknown	France	Unknown	L:391886206 051 18:56	0	25.03.2022	21.03.2022	21.03.2022	29.03.2022	Dneasy PowerSoil PROKit(Qiagen)	172010768	14.04.2022	Premix Ex Taq (2x) probe qPCR, Bulk	AKG2242A	undiluted	35.9	NA	positive	1	0	NA	negative	0	27.16	0.02	positive	3	positive	Sent to Madrid for confirmation	108.63	0.9964	-3.131	104.39	0.9977	-3.221
FR-190	France	Cut salads	Curly escarole (min 20%), iceberg (min 20%),escarole (min 10%),red chicory (min 10%)	N	Spain	France	Unknown	01A211216:23	0	27.03.2022	21.03.2022	21.03.2022	29.03.2022	Dneasy PowerSoil PROKit(Qiagen)	172010768	14.04.2022	Premix Ex Taq (2x) probe qPCR, Bulk	AKG2242A	undiluted	0	NA	negative	0	37.24	NA	positive	1	27.1433	0.051316	positive	3	positive	Sent to Madrid for confirmation	108.63	0.9964	-3.131	104.39	0.9977	-3.221
FR-191	France	Cut salads	Esccarole (min 55%) curly escarole (min 5%) red chicory (min 2%)	N	Spain, Italy	France	Unknown	BF511656	0	28.03.2022	21.03.2022	21.03.2022	29.03.2022	Dneasy PowerSoil PROKit(Qiagen)	172010768	14.04.2022	Premix Ex Taq (2x) probe qPCR, Bulk	AKG2242A	undiluted	0	NA	negative	0	0	NA	negative	0	27.1867	0.0416333	positive	3	negative		108.63	0.9964	-3.131	104.39	0.9977	-3.221
FR-192	France	Mostly baby leaves	Baby green lettuce (min30%) baby red lettuce (min25%), rocket (min 8%), chervil (min 2%)	N	France	France	Unknown	L:39218559 042 16:07	0	27.03.2022	24.03.2022	24.03.2022	29.03.2022	Dneasy PowerSoil PROKit(Qiagen)	172010768	14.04.2022	Premix Ex Taq (2x) probe qPCR, Bulk	AKG2242A	undiluted	0	NA	negative	0	0	NA	negative	0	27.1367	0.0251661	positive	3	negative		108.63	0.9964	-3.131	104.39	0.9977	-3.221
FR-193	France	Baby leaves	Baby leaves (green lettuce, red lettuce), red chard, lamb's lettuce, rocket	N	Unknown	France	Unknown	L:39207643 051 17:55	0	27.03.2022	24.03.2022	24.03.2022	29.03.2022	Dneasy PowerSoil PROKit(Qiagen)	172010768	14.04.2022	Premix Ex Taq (2x) probe qPCR, Bulk	AKG2242A	undiluted	0	NA	negative	0	0	NA	negative	0	27.2	0.0458258	positive	3	negative		108.63	0.9964	-3.131	104.39	0.9977	-3.221
FR-194	France	Cut salads	Esccarole (min 55%) curly escarole (min 5%) red chicory (min 2%)	N	Spain, Italy	France	Unknown	BI511050	0	31.03.2022	24.03.2022	24.03.2022	29.03.2022	Dneasy PowerSoil PROKit(Qiagen)	172010768	14.04.2022	Premix Ex Taq (2x) probe qPCR, Bulk	AKG2242A	undiluted	34.6	NA	positive	1	0	NA	negative	0	27.1467	0.0305505	positive	3	positive	Sent to Madrid for confirmation	108.63	0.9964	-3.131	104.39	0.9977	-3.221
FR-195	France	Cut salads	Curly escarole (min 20%), iceberg (min 20%),escarole (min 10%),red chicory (min 10%)	N	Spain, Italy	France	Unknown	11A511217:41	0	30.03.2022	24.03.2022	24.03.2022	29.03.2022	Dneasy PowerSoil PROKit(Qiagen)	172010768	14.04.2022	Premix Ex Taq (2x) probe qPCR, Bulk	AKG2242A	undiluted	0	NA	negative	0	0	NA	negative	0	27.1267	0.0152753	positive	3	negative		108.63	0.9964	-3.131	104.39	0.9977	-3.221
FR-196	France	Cut salads	Esccarole (min 55%) curly escarole (min 5%) red chicory (min 2%)	N	Spain	France	Unknown	BF522217	0	03.04.2022	28.03.2022	28.03.2022	31.03.2022	Dneasy PowerSoil PROKit(Qiagen)	172010768	14.04.2022	Premix Ex Taq (2x) probe qPCR, Bulk	AKG2242A	undiluted	33.76	NA	positive	1	0	NA	negative	0	27.1367	0.0152753	positive	3	positive	Sent to Madrid for confirmation	108.63	0.9964	-3.131	104.39	0.9977	-3.221
FR-197	France	Cut salads	Curly escarole (min 20%), iceberg (min 20%),escarole (min 10%),red chicory (min 10%)	N	Spain	France	Unknown	11A312207:30	0	04.04.2022	28.03.2022	28.03.2022	31.03.2022	Dneasy PowerSoil PROKit(Qiagen)	172010768	14.04.2022	Premix Ex Taq (2x) probe qPCR, Bulk	AKG2242A	undiluted	0	NA	negative	0	0	NA	negative	0	27.09	0.08	positive	3	negative		108.63	0.9964	-3.131	104.39	0.9977	-3.221
FR-198	France	Baby leaves	Baby leaves batavia, baby red lettuce, baby green lettuce	N	Unknown	France	Unknown	L:39267488 042 12:27	0	01.04.2022	28.03.2022	28.03.2022	31.03.2022	Dneasy PowerSoil PROKit(Qiagen)	172010768	14.04.2022	Premix Ex Taq (2x) probe qPCR, Bulk	AKG2242A	undiluted	0	NA	negative	0	0	NA	negative	0	27.03	0.0458258	positive	3	negative		108.63	0.9964	-3.131	104.39	0.9977	-3.221
FR-199	France	Baby leaves	Baby leaves (green lettuce, red lettuce), red chard, lamb's lettuce, rocket	N	Unknown	France	Unknown	L:39267478 051 11:49	0	02.04.2022	28.03.2022	28.03.2022	31.03.2022	Dneasy PowerSoil PROKit(Qiagen)	172010768	14.04.2022	Premix Ex Taq (2x) probe qPCR, Bulk	AKG2242A	undiluted	0	NA	negative	0	0	NA	negative	0	27.12	0.0519615	positive	3	negative		108.63	0.9964	-3.131	104.39	0.9977	-3.221
FR-200	France	Cut salads	Curly escarole (min 20%), iceberg (min 20%),escarole (min 10%),red chicory (min 10%)	N	Spain, Italy	France	Unknown	11A512217:06	0	06.04.2022	31.03.2022	31.03.2022	04.04.2022	Dneasy PowerSoil PROKit(Qiagen)	172010768	14.04.2022	Premix Ex Taq (2x) probe qPCR, Bulk	AKG2242A	undiluted	0	NA	negative	0	0	NA	negative	0	27.13	0.0173205	positive	3	negative		108.63	0.9964	-3.131	104.39	0.9977	-3.221
FR-201	France	Cut salads	Curly escarole (min 20%), iceberg (min 20%),escarole (min 10%),red chicory (min 10%)	N	Spain, Italy	France	Unknown	05A113215:12	0	09.04.2022	31.03.2022	31.03.2022	04.04.2022	Dneasy PowerSoil PROKit(Qiagen)	172010768	14.04.2022	Premix Ex Taq (2x) probe qPCR, Bulk	AKG2242A	undiluted	0	NA	negative	0	0	NA	negative	0	27.1833	0.0404145	positive	3	negative		108.63	0.9964	-3.131	104.39	0.9977	-3.221
FR-202	France	Baby leaves	Baby leaves (green lettuce, red lettuce), red chard, lamb's lettuce, rocket	N	Unknown	France	Unknown	L:39289200 051 13:24	0	04.04.2022	31.03.2022	31.03.2022	04.04.2022	Dneasy PowerSoil PROKit(Qiagen)	172010768	20.05.2022	Premix Ex Taq (2x) probe qPCR, Bulk	AKG2242A	undiluted	0	NA	negative	0	0	NA	negative	0	27.8033	0.0416333	positive	3	negative		107.28	0.998	-3.159	104.03	0.9995	-3.229
FR-203	France	Cut salads	Escarole (min 40%) curly escarole (min 15%) red chicory (min 8%)	N	France, Spain	France	Unknown	BI510720	0	06.04.2022	31.03.2022	31.03.2022	04.04.2022	Dneasy PowerSoil PROKit(Qiagen)	172010768	20.05.2022	Premix Ex Taq (2x) probe qPCR, Bulk	AKG2242A	undiluted	0	NA	negative	0	0	NA	negative	0	27.7867	0.0288675	positive	3	negative		107.28	0.998	-3.159	104.03	0.9995	-3.229
FR-204	France	Baby leaves	Baby leaves batavia, baby red lettuce, baby green lettuce	N	Unknown	France	Unknown	L:39351178 041 12:41	0	10.04.2022	04.04.2022	04.04.2022	05.04.2022	Dneasy PowerSoil PROKit(Qiagen)	172010768	20.05.2022	Premix Ex Taq (2x) probe qPCR, Bulk	AKG2242A	undiluted	0	NA	negative	0	0	NA	negative	0	27.7767	0.011547	positive	3	negative		107.28	0.998	-3.159	104.03	0.9995	-3.229
FR-205	France	Mostly baby leaves	Baby green lettuce (min30%) baby red lettuce (min25%), rocket (min 8%), chervil (min 2%)	N	Spain, France, Italy	France	Unknown	L:39327845 042 20:10	0	07.04.2022	04.04.2022	04.04.2022	05.04.2022	Dneasy PowerSoil PROKit(Qiagen)	172010768	20.05.2022	Premix Ex Taq (2x) probe qPCR, Bulk	AKG2242A	undiluted	0	NA	negative	0	0	NA	negative	0	27.77	0.0360555	positive	3	negative		107.28	0.998	-3.159	104.03	0.9995	-3.229
FR-206	France	Baby leaves	Baby leaves (green lettuce, red lettuce), red chard, lamb's lettuce, rocket	N	Unknown	France	Unknown	L:39340436 052 17:16	0	09.04.2022	04.04.2022	04.04.2022	05.04.2022	Dneasy PowerSoil PROKit(Qiagen)	172010768	20.05.2022	Premix Ex Taq (2x) probe qPCR, Bulk	AKG2242A	undiluted	0	NA	negative	0	0	NA	negative	0	27.79	0.0173205	positive	3	negative		107.28	0.998	-3.159	104.03	0.9995	-3.229
FR-207	France	Cut salads	Curly escarole (min 20%), iceberg (min 20%),escarole (min 10%),red chicory (min 10%)	N	Spain, Italy	France	Unknown	04A313220:20	0	11.04.2022	04.04.2022	04.04.2022	05.04.2022	Dneasy PowerSoil PROKit(Qiagen)	172010768	20.05.2022	Premix Ex Taq (2x) probe qPCR, Bulk	AKG2242A	undiluted	0	NA	negative	0	0	NA	negative	0	27.7433	0.0288675	positive	3	negative		107.28	0.998	-3.159	104.03	0.9995	-3.229
FR-208	France	Baby leaves	Baby leaves (green lettuce, red lettuce), red chard, lamb's lettuce, rocket	N	Unknown	France	Unknown	L:39361808 052 18:52	0	11.04.2022	07.04.2022	07.04.2022	08.04.2022	Dneasy PowerSoil PROKit(Qiagen)	172010768	20.05.2022	Premix Ex Taq (2x) probe qPCR, Bulk	AKG2242A	undiluted	0	NA	negative	0	0	NA	negative	0	27.7167	0.0776745	positive	3	negative		107.28	0.998	-3.159	104.03	0.9995	-3.229
FR-209	France	Baby leaves	Baby leaves batavia, baby red lettuce, baby green lettuce	N	Unknown	France	Unknown	L:39361839 041 14:05	0	11.04.2022	07.04.2022	07.04.2022	08.04.2022	Dneasy PowerSoil PROKit(Qiagen)	172010768	20.05.2022	Premix Ex Taq (2x) probe qPCR, Bulk	AKG2242A	undiluted	0	NA	negative	0	0	NA	negative	0	27.7833	0.0550757	positive	3	negative		107.28	0.998	-3.159	104.03	0.9995	-3.229
FR-210	France	Cut salads	Curly escarole (min 20%), iceberg (min 20%),escarole (min 10%),red chicory (min 10%)	N	Spain, Morocco	France	Unknown	11A114208:34	0	16.04.2022	07.04.2022	07.04.2022	08.04.2022	Dneasy PowerSoil PROKit(Qiagen)	172010768	20.05.2022	Premix Ex Taq (2x) probe qPCR, Bulk	AKG2242A	undiluted	0	NA	negative	0	0	NA	negative	0	27.8033	0.0057735	positive	3	negative		107.28	0.998	-3.159	104.03	0.9995	-3.229
FR-211	France	Cut salads	Esccarole (min 55%) curly escarole (min 5%) red chicory (min 2%)	N	Spain	France	Unknown	BD501859	0	15.04.2022	07.04.2022	07.04.2022	08.04.2022	Dneasy PowerSoil PROKit(Qiagen)	172010768	20.05.2022	Premix Ex Taq (2x) probe qPCR, Bulk	AKG2242A	undiluted	0	NA	negative	0	0	NA	negative	0	27.7067	0.0152753	positive	3	negative		107.28	0.998	-3.159	104.03	0.9995	-3.229
FR-212	France	Cut salads	Curly escarole (min 20%), iceberg (min 20%),escarole (min 10%),red chicory (min 10%)	N	Spain, France, Italy	France	Unknown	03A314216:46	0	18.04.2022	11.04.2022	11.04.2022	12.04.2022	Dneasy PowerSoil PROKit(Qiagen)	172010768	20.05.2022	Premix Ex Taq (2x) probe qPCR, Bulk	AKG2242A	undiluted	0	NA	negative	0	0	NA	negative	0	27.8167	0.0321455	positive	3	negative		107.28	0.998	-3.159	104.03	0.9995	-3.229
FR-213	France	Cut salads	Esccarole (min 55%) curly escarole (min 5%) red chicory (min 2%)	N	Spain	France	Unknown	BD501741	0	15.04.2022	11.04.2022	11.04.2022	12.04.2022	Dneasy PowerSoil PROKit(Qiagen)	172010768	20.05.2022	Premix Ex Taq (2x) probe qPCR, Bulk	AKG2242A	undiluted	0	NA	negative	0	0	NA	negative	0	27.7967	0.0305505	positive	3	negative		107.28	0.998	-3.159	104.03	0.9995	-3.229
FR-214	France	Baby leaves	Baby leaves (green lettuce, red lettuce), red chard, lamb's lettuce, rocket	N	Unknown	France	Unknown	L:39361808 052 18:52	1	11.04.2022	11.04.2022	11.04.2022	12.04.2022	Dneasy PowerSoil PROKit(Qiagen)	172010768	20.05.2022	Premix Ex Taq (2x) probe qPCR, Bulk	AKG2242A	undiluted	0	NA	negative	0	0	NA	negative	0	27.8367	0.011547	positive	3	negative	The same batch as FR-208	107.28	0.998	-3.159	104.03	0.9995	-3.229
FR-215	France	Baby leaves	Baby leaves batavia, baby red lettuce, baby green lettuce	N	Unknown	France	Unknown	L:39412320 041 19:46	0	15.04.2022	11.04.2022	11.04.2022	12.04.2022	Dneasy PowerSoil PROKit(Qiagen)	172010768	20.05.2022	Premix Ex Taq (2x) probe qPCR, Bulk	AKG2242A	undiluted	0	NA	negative	0	0	NA	negative	0	27.8133	0.0450925	positive	3	negative		107.28	0.998	-3.159	104.03	0.9995	-3.229
FR-216	France	Baby leaves	Baby leaves (green lettuce, red lettuce), red chard, lamb's lettuce, rocket	N	Unknown	France	Unknown	L:39433979 051 08:33	0	18.04.2022	14.04.2022	14.04.2022	21.04.2022	Dneasy PowerSoil PROKit(Qiagen)	172010768	20.05.2022	Premix Ex Taq (2x) probe qPCR, Bulk	AKG2242A	undiluted	0	NA	negative	0	34.38	NA	positive	1	27.7733	0.0208167	positive	3	positive	Sent to Madrid for confirmation	107.28	0.998	-3.159	104.03	0.9995	-3.229
FR-217	France	Cut salads	Curly escarole (min 20%), iceberg (min 20%),escarole (min 10%),red chicory (min 10%)	N	Spain, Italy	France	Unknown	11A115215:05	0	23.04.2022	14.04.2022	14.04.2022	21.04.2022	Dneasy PowerSoil PROKit(Qiagen)	172010768	20.05.2022	Premix Ex Taq (2x) probe qPCR, Bulk	AKG2242A	undiluted	0	NA	negative	0	0	NA	negative	0	27.8033	0.0862168	positive	3	negative		107.28	0.998	-3.159	104.03	0.9995	-3.229
FR-218	France	Cut salads	Esccarole (min 55%) curly escarole (min 5%) red chicory (min 2%)	N	Spain, Italy	France	Unknown	BI511137	0	21.04.2022	14.04.2022	14.04.2022	21.04.2022	Dneasy PowerSoil PROKit(Qiagen)	172010768	20.05.2022	Premix Ex Taq (2x) probe qPCR, Bulk	AKG2242A	undiluted	0	NA	negative	0	0	NA	negative	0	27.78	0.01	positive	3	negative		107.28	0.998	-3.159	104.03	0.9995	-3.229
FR-219	France	Mostly baby leaves	Baby green lettuce (min30%) baby red lettuce (min25%), rocket (min 8%), chervil (min 2%)	N	Spain, France, Italy	France	Unknown	L:39434994 041 13:45	0	17.04.2022	14.04.2022	14.04.2022	21.04.2022	Dneasy PowerSoil PROKit(Qiagen)	172010768	20.05.2022	Premix Ex Taq (2x) probe qPCR, Bulk	AKG2242A	undiluted	0	NA	negative	0	0	NA	negative	0	27.6867	0.136504	positive	3	negative		107.28	0.998	-3.159	104.03	0.9995	-3.229
FR-220	France	Baby leaves	Baby leaves (green lettuce, red lettuce), red chard, lamb's lettuce, rocket	N	Unknown	France	Unknown	L:39472403 052 15:52	0	22.04.2022	20.04.2022	20.04.2022	21.04.2022	Dneasy PowerSoil PROKit(Qiagen)	172010768	20.05.2022	Premix Ex Taq (2x) probe qPCR, Bulk	AKG2242A	undiluted	0	NA	negative	0	0	NA	negative	0	27.8067	0.0416333	positive	3	negative		107.28	0.998	-3.159	104.03	0.9995	-3.229
FR-221	France	Baby leaves	Baby green lettuce (min 20%) baby red lettuce (min 5%) baby spinach ( min 5%) lamb's lettuce(min 5%)	N	Unknown	France	Unknown	L:39483161 051 16:56	0	23.04.2022	20.04.2022	20.04.2022	21.04.2022	Dneasy PowerSoil PROKit(Qiagen)	172010768	20.05.2022	Premix Ex Taq (2x) probe qPCR, Bulk	AKG2242A	undiluted	0	NA	negative	0	0	NA	negative	0	27.7667	0.0057735	positive	3	negative		107.28	0.998	-3.159	104.03	0.9995	-3.229
FR-222	France	Baby leaves	Baby leaves batavia, baby red lettuce, baby green lettuce	N	Unknown	France	Unknown	L:39483165 052 15:03	0	23.04.2022	20.04.2022	20.04.2022	21.04.2022	Dneasy PowerSoil PROKit(Qiagen)	172010768	20.05.2022	Premix Ex Taq (2x) probe qPCR, Bulk	AKG2242A	undiluted	0	NA	negative	0	0	NA	negative	0	27.7867	0.0208167	positive	3	negative		107.28	0.998	-3.159	104.03	0.9995	-3.229
FR-223	France	Baby leaves	Baby green lettuce (min 20%) baby red lettuce (min 5%) baby spinach ( min 5%) lamb's lettuce(min 5%)	N	Unknown	France	Unknown	L:39472390 051 14:36	0	21.04.2022	20.04.2022	20.04.2022	21.04.2022	Dneasy PowerSoil PROKit(Qiagen)	172010768	20.05.2022	Premix Ex Taq (2x) probe qPCR, Bulk	AKG2242A	undiluted	0	NA	negative	0	0	NA	negative	0	27.7267	0.0493288	positive	3	negative		107.28	0.998	-3.159	104.03	0.9995	-3.229
FR-224	France	Baby leaves	Baby leaves batavia, baby red lettuce, baby green lettuce	N	Unknown	France	Unknown	L:39472391 051 09:25	0	21.04.2022	20.04.2022	21.04.2022	03.05.2022	Dneasy PowerSoil PROKit(Qiagen)	172010768	20.05.2022	Premix Ex Taq (2x) probe qPCR, Bulk	AKG2242A	undiluted	0	NA	negative	0	0	NA	negative	0	27.7967	0.0378594	positive	3	negative		107.28	0.998	-3.159	104.03	0.9995	-3.229
FR-225	France	Cut salads	Curly escarole (min 20%), iceberg (min 20%),escarole (min 10%),red chicory (min 10%)	N	Spain, Morocco	France	Unknown	02A315221:23	0	25.04.2022	21.04.2022	21.04.2022	03.05.2022	Dneasy PowerSoil PROKit(Qiagen)	172010768	20.05.2022	Premix Ex Taq (2x) probe qPCR, Bulk	AKG2242A	undiluted	0	NA	negative	0	0	NA	negative	0	27.8033	0.0378594	positive	3	negative	Larger packaging size of the product than usual (bonus).	107.28	0.998	-3.159	104.03	0.9995	-3.229
FR-226	France	Cut salads	Curly escarole (min 20%), iceberg (min 20%),escarole (min 10%),red chicory (min 10%)	N	Spain, Morocco	France	Unknown	07A515217:13	0	27.04.2022	21.04.2022	21.04.2022	03.05.2022	Dneasy PowerSoil PROKit(Qiagen)	172010768	18.07.2022	Premix Ex Taq (2x) probe qPCR, Bulk	AKG2242A	undiluted	0	NA	negative	0	0	NA	negative	0	27.19	0.0173205	positive	3	negative	Larger packaging size of the product than usual (bonus).	106.33	0.9995	-3.179	101	0.9995	-3.298
FR-227	France	Baby leaves	Baby leaves (green lettuce, red lettuce), red chard, lamb's lettuce, rocket	N	Unknown	France	Unknown	L:39505476 052 17:19	0	26.04.2022	21.04.2022	21.04.2022	03.05.2022	Dneasy PowerSoil PROKit(Qiagen)	172010768	18.07.2022	Premix Ex Taq (2x) probe qPCR, Bulk	AKG2242A	undiluted	0	NA	negative	0	0	NA	negative	0	27.1533	0.0503322	positive	3	negative		106.33	0.9995	-3.179	101	0.9995	-3.298
FR-228	France	Cut salads	Esccarole (min 55%) curly escarole (min 5%) red chicory (min 2%)	N	Spain	France	Unknown	BH511349	0	27.04.2022	21.04.2022	21.04.2022	03.05.2022	Dneasy PowerSoil PROKit(Qiagen)	172010768	18.07.2022	Premix Ex Taq (2x) probe qPCR, Bulk	AKG2242A	undiluted	0	NA	negative	0	0	NA	negative	0	27.2133	0.0057735	positive	3	negative		106.33	0.9995	-3.179	101	0.9995	-3.298
FR-229																																	Test tube number excluded due to an error.
FR-230																																	Test tube number excluded due to an error.
FR-231	France	Cut salads	Esccarole (min 55%) curly escarole (min 5%) red chicory (min 2%)	N	Spain, Italy	France	Unknown	BF511451	0	02.05.2022	25.04.2022	25.04.2022	03.05.2022	Dneasy PowerSoil PROKit(Qiagen)	172010768	18.07.2022	Premix Ex Taq (2x) probe qPCR, Bulk	AKG2242A	undiluted	0	NA	negative	0	0	NA	negative	0	27.21	0.01	positive	3	negative		106.33	0.9995	-3.179	101	0.9995	-3.298
FR-232	France	Baby leaves	Baby leaves (green lettuce, red lettuce), red chard, lamb's lettuce, rocket	N	Unknown	France	Unknown	L:39525988 052 15:05	0	29.04.2022	25.04.2022	25.04.2022	03.05.2022	Dneasy PowerSoil PROKit(Qiagen)	172010768	18.07.2022	Premix Ex Taq (2x) probe qPCR, Bulk	AKG2242A	undiluted	0	NA	negative	0	0	NA	negative	0	27.1733	0.0378594	positive	3	negative		106.33	0.9995	-3.179	101	0.9995	-3.298
FR-233	France	Cut salads	Curly escarole (min 20%), iceberg (min 20%),escarole (min 10%),red chicory (min 10%)	N	Spain, Morocco	France	Unknown	11A516206:52	0	04.05.2022	28.04.2022	28.04.2022	03.05.2022	Dneasy PowerSoil PROKit(Qiagen)	172010768	18.07.2022	Premix Ex Taq (2x) probe qPCR, Bulk	AKG2242A	undiluted	0	NA	negative	0	0	NA	negative	0	27.2267	0.0251661	positive	3	negative		106.33	0.9995	-3.179	101	0.9995	-3.298
FR-234	France	Cut salads	Esccarole (min 55%) curly escarole (min 5%) red chicory (min 2%)	N	Spain, Italy	France	Unknown	BH512000	0	04.05.2022	28.04.2022	28.04.2022	16.05.2022	Dneasy PowerSoil PROKit(Qiagen)	172010768	18.07.2022	Premix Ex Taq (2x) probe qPCR, Bulk	AKG2242A	undiluted	0	NA	negative	0	0	NA	negative	0	27.1833	0.0251661	positive	3	negative		106.33	0.9995	-3.179	101	0.9995	-3.298
FR-235	France	Baby leaves	Baby leaves (green lettuce, red lettuce), red chard, lamb's lettuce, rocket	N	Unknown	France	Unknown	L:39572799 051 09:08	0	02.05.2022	28.04.2022	28.04.2022	16.05.2022	Dneasy PowerSoil PROKit(Qiagen)	172010768	18.07.2022	Premix Ex Taq (2x) probe qPCR, Bulk	AKG2242A	undiluted	0	NA	negative	0	0	NA	negative	0	27.18	0.01	positive	3	negative		106.33	0.9995	-3.179	101	0.9995	-3.298
FR-236	France	Baby leaves	Baby leaves batavia, baby red lettuce, baby green lettuce	N	Unknown	France	Unknown	L:39562011 051 16:01	0	01.05.2022	28.04.2022	28.04.2022	16.05.2022	Dneasy PowerSoil PROKit(Qiagen)	172010768	18.07.2022	Premix Ex Taq (2x) probe qPCR, Bulk	AKG2242A	undiluted	0	NA	negative	0	0	NA	negative	0	27.16	0.02	positive	3	negative		106.33	0.9995	-3.179	101	0.9995	-3.298
FR-237	France	Baby leaves	Baby leaves batavia, baby red lettuce, baby green lettuce	N	Unknown	France	Unknown	L: 39626107 051 09:20	0	06.05.2022	02.05.2022	02.05.2022	16.05.2022	Dneasy PowerSoil PROKit(Qiagen)	172010768	18.07.2022	Premix Ex Taq (2x) probe qPCR, Bulk	AKG2242A	undiluted	0	NA	negative	0	0	NA	negative	0	27.0533	0.143643	positive	3	negative		106.33	0.9995	-3.179	101	0.9995	-3.298
FR-238	France	Baby leaves	Baby leaves (green lettuce, red lettuce), red chard, lamb's lettuce, rocket	N	Unknown	France	Unknown	L:39636897 051 17:10	0	08.05.2022	02.05.2022	02.05.2022	17.05.2022	Dneasy PowerSoil PROKit(Qiagen)	172010768	18.07.2022	Premix Ex Taq (2x) probe qPCR, Bulk	AKG2242A	undiluted	0	NA	negative	0	0	NA	negative	0	27.2067	0.0057735	positive	3	negative		106.33	0.9995	-3.179	101	0.9995	-3.298
FR-239	France	Baby leaves	Baby spinach (15%) red chard( min 15%) rocket (15%)	N	Unknown	France	Unknown	L:39636902 052 17:01	0	08.05.2022	02.05.2022	02.05.2022	17.05.2022	Dneasy PowerSoil PROKit(Qiagen)	172010768	18.07.2022	Premix Ex Taq (2x) probe qPCR, Bulk	AKG2242A	undiluted	0	NA	negative	0	0	NA	negative	0	27.2233	0.0208167	positive	3	negative		106.33	0.9995	-3.179	101	0.9995	-3.298
FR-240	France	Baby leaves	Baby green lettuce (min 20%) baby red lettuce (min 5%) baby spinach ( min 5%) lamb's lettuce(min 5%)	N	Unknown	France	Unknown	L:39626105 052 13:53	0	06.05.2022	02.05.2022	02.05.2022	17.05.2022	Dneasy PowerSoil PROKit(Qiagen)	172010768	18.07.2022	Premix Ex Taq (2x) probe qPCR, Bulk	AKG2242A	undiluted	0	NA	negative	0	0	NA	negative	0	27.1767	0.0416333	positive	3	negative		106.33	0.9995	-3.179	101	0.9995	-3.298
FR-241	France	Cut salads	Esccarole (min 55%) curly escarole (min 5%) red chicory (min 2%)	N	Spain, Italy	France	Unknown	BI541026	0	11.05.2022	05.05.2022	05.05.2022	17.05.2022	Dneasy PowerSoil PROKit(Qiagen)	172010768	18.07.2022	Premix Ex Taq (2x) probe qPCR, Bulk	AKG2242A	undiluted	0	NA	negative	0	0	NA	negative	0	27.2	0.02	positive	3	negative		106.33	0.9995	-3.179	101	0.9995	-3.298
FR-242	France	Baby leaves	Baby leaves (green lettuce, red lettuce), red chard, lamb's lettuce, rocket	N	Unknown	France	Unknown	L:39626926 051 07:49	0	07.05.2022	05.05.2022	05.05.2022	31.05.2022	Dneasy PowerSoil PROKit(Qiagen)	172010768	18.07.2022	Premix Ex Taq (2x) probe qPCR, Bulk	AKG2242A	undiluted	0	NA	negative	0	0	NA	negative	0	27.1533	0.0251661	positive	3	negative		106.33	0.9995	-3.179	101	0.9995	-3.298
FR-243	France	Cut salads	Curly escarole (min 20%), iceberg (min 20%),escarole (min 10%),red chicory (min 10%)	N	Spain	France	Unknown	11A117220:30	0	07.05.2022	05.05.2022	05.05.2022	31.05.2022	Dneasy PowerSoil PROKit(Qiagen)	172010768	18.07.2022	Premix Ex Taq (2x) probe qPCR, Bulk	AKG2242A	undiluted	0	NA	negative	0	0	NA	negative	0	27.2533	0.023094	positive	3	negative		106.33	0.9995	-3.179	101	0.9995	-3.298
FR-244	France	Cut salads	Curly escarole (min 20%), iceberg (min 20%),escarole (min 10%),red chicory (min 10%)	N	Spain	France	Unknown	02A317219:02	0	09.05.2022	05.05.2022	05.05.2022	31.05.2022	Dneasy PowerSoil PROKit(Qiagen)	172010768	18.07.2022	Premix Ex Taq (2x) probe qPCR, Bulk	AKG2242A	undiluted	0	NA	negative	0	0	NA	negative	0	27.1267	0.011547	positive	3	negative		106.33	0.9995	-3.179	101	0.9995	-3.298
FR-245	France	Baby leaves	Baby leaves (green lettuce, red lettuce), red chard, lamb's lettuce, rocket	N	Unknown	France	Unknown	L:39686589 052 07:09	0	13.05.2022	09.05.2022	09.05.2022	31.05.2022	Dneasy PowerSoil PROKit(Qiagen)	172010768	18.07.2022	Premix Ex Taq (2x) probe qPCR, Bulk	AKG2242A	undiluted	0	NA	negative	0	0	NA	negative	0	27.06	0.03	positive	3	negative		106.33	0.9995	-3.179	101	0.9995	-3.298
FR-246	France	Baby leaves	Baby leaves batavia, baby red lettuce, baby green lettuce	N	Unknown	France	Unknown	L:39686605 051 08:54	0	12.05.2022	09.05.2022	09.05.2022	31.05.2022	Dneasy PowerSoil PROKit(Qiagen)	172010768	18.07.2022	Premix Ex Taq (2x) probe qPCR, Bulk	AKG2242A	undiluted	0	NA	negative	0	0	NA	negative	0	27.0933	0.0057735	positive	3	negative		106.33	0.9995	-3.179	101	0.9995	-3.298
FR-247	France	Cut salads	Curly escarole (min 20%), iceberg (min 20%),escarole (min 10%),red chicory (min 10%)	N	Spain	France	Unknown	02A318219:23	0	16.05.2022	09.05.2022	09.05.2022	31.05.2022	Dneasy PowerSoil PROKit(Qiagen)	172010768	18.07.2022	Premix Ex Taq (2x) probe qPCR, Bulk	AKG2242A	undiluted	0	NA	negative	0	0	NA	negative	0	27.09	0.0264575	positive	3	negative		106.33	0.9995	-3.179	101	0.9995	-3.298
FR-248	France	Cut salads	Esccarole (min 55%) curly escarole (min 5%) red chicory (min 2%)	N	Spain, Italy	France	Unknown	BF511934	0	15.05.2022	09.05.2022	09.05.2022	31.05.2022	Dneasy PowerSoil PROKit(Qiagen)	172010768	18.07.2022	Premix Ex Taq (2x) probe qPCR, Bulk	AKG2242A	undiluted	0	NA	negative	0	17.46	NA	negative	0	27.1	0.09	positive	3	negative	sample amplification curve for B1 not visually corresponding with a positive sample curve, spiked => mistake in machine interpretation	106.33	0.9995	-3.179	101	0.9995	-3.298
FR-249	France	Cut salads	Esccarole (min 55%) curly escarole (min 5%) red chicory (min 2%)	N	France, Italy	France	Unknown	BH511943	0	17.05.2022	12.05.2022	12.05.2022	31.05.2022	Dneasy PowerSoil PROKit(Qiagen)	172010768	18.07.2022	Premix Ex Taq (2x) probe qPCR, Bulk	AKG2242A	undiluted	0	NA	negative	0	0	NA	negative	0	27.16	0.01	positive	3	negative		106.33	0.9995	-3.179	101	0.9995	-3.298
FR-250	France	Cut salads	Curly escarole (min 20%), iceberg (min 20%),escarole (min 10%),red chicory (min 10%)	N	France, Italy	France	Unknown	11A518213:11	0	18.05.2022	12.05.2022	12.05.2022	14.06.2022	Dneasy PowerSoil PROKit(Qiagen)	172010768	18.07.2022	Premix Ex Taq (2x) probe qPCR, Bulk	AKG2242A	undiluted	0	NA	negative	0	0	NA	negative	0	27.13	0.0360555	positive	3	negative		106.33	0.9995	-3.179	101	0.9995	-3.298
FR-251	France	Baby leaves	Baby leaves (green lettuce, red lettuce), red chard, lamb's lettuce, rocket	N	Unknown	France	Unknown	L:39736624 051 02:35	0	17.05.2022	12.05.2022	12.05.2022	14.06.2022	Dneasy PowerSoil PROKit(Qiagen)	172010768	18.07.2022	Premix Ex Taq (2x) probe qPCR, Bulk	AKG2242A	undiluted	40	NA	negative	0	0	NA	negative	0	27.1167	0.0493288	positive	3	negative		106.33	0.9995	-3.179	101	0.9995	-3.298
FR-252	France	Baby leaves	Baby leaves batavia, baby red lettuce, baby green lettuce	N	Unknown	France	Unknown	L:397366658 052 16:45	0	18.05.2022	12.05.2022	12.05.2022	14.06.2022	Dneasy PowerSoil PROKit(Qiagen)	172010768	19.08.2022	Premix Ex Taq (2x) probe qPCR, Bulk	AKG2242A	undiluted	0	NA	negative	0	0	NA	negative	0	28.3267	0.0305505	positive	3	negative	Mistake in the standard curve - 1/2 of the intended quantity pipetted, ten-fold dilutions still included. Applicable for samples from FR-252 to FR-323.	107.95	0.9988	-3.145	106	0.9993	-3.187
FR-253	France	Baby leaves	Baby leaves batavia, baby red lettuce, baby green lettuce	N	Unknown	France	Unknown	L:39784341 041 14:25	0	22.05.2022	16.05.2022	16.05.2022	14.06.2022	Dneasy PowerSoil PROKit(Qiagen)	172010768	19.08.2022	Premix Ex Taq (2x) probe qPCR, Bulk	AKG2242A	undiluted	0	NA	negative	0	0	NA	negative	0	28.2833	0.0288675	positive	3	negative		107.95	0.9988	-3.145	106	0.9993	-3.187
FR-254	France	Cut salads	Curly escarole (min 20%), iceberg (min 20%),escarole (min 10%),red chicory (min 10%)	N	Spain, France, Morocco	France	Unknown	11A319216:10	0	23.05.2022	16.05.2022	16.05.2022	14.06.2022	Dneasy PowerSoil PROKit(Qiagen)	172010768	19.08.2022	Premix Ex Taq (2x) probe qPCR, Bulk	AKG2242A	undiluted	0	NA	negative	0	0	NA	negative	0	28.3367	0.0404145	positive	3	negative		107.95	0.9988	-3.145	106	0.9993	-3.187
FR-255	France	Cut salads	Esccarole (min 55%) curly escarole (min 5%) red chicory (min 2%)	N	Spain, Italy	France	Unknown	BF591750	0	22.05.2022	16.05.2022	16.05.2022	14.06.2022	Dneasy PowerSoil PROKit(Qiagen)	172010768	19.08.2022	Premix Ex Taq (2x) probe qPCR, Bulk	AKG2242A	undiluted	0	NA	negative	0	0	NA	negative	0	28.3867	0.0568624	positive	3	negative		107.95	0.9988	-3.145	106	0.9993	-3.187
FR-256	France	Baby leaves	Baby leaves (green lettuce, red lettuce), red chard, lamb's lettuce, rocket	N	Unknown	France	Unknown	L:39771560 041 16:58	0	21.05.2022	16.05.2022	16.05.2022	14.06.2022	Dneasy PowerSoil PROKit(Qiagen)	172010768	19.08.2022	Premix Ex Taq (2x) probe qPCR, Bulk	AKG2242A	undiluted	0	NA	negative	0	0	NA	negative	0	28.3033	0.0450925	positive	3	negative		107.95	0.9988	-3.145	106	0.9993	-3.187
FR-257	France	Baby leaves	Baby leaves batavia, baby red lettuce, baby green lettuce	N	Unknown	France	Unknown	L:398114479 042 08:01	0	24.05.2022	19.05.2022	19.05.2022	14.06.2022	Dneasy PowerSoil PROKit(Qiagen)	172010768	19.08.2022	Premix Ex Taq (2x) probe qPCR, Bulk	AKG2242A	undiluted	0	NA	negative	0	0	NA	negative	0	28.3	0.02	positive	3	negative		107.95	0.9988	-3.145	106	0.9993	-3.187
FR-258	France	Cut salads	Curly escarole (min 20%), iceberg (min 20%),escarole (min 10%),red chicory (min 10%)	N	France, Spain	France	Unknown	09A519217:51	0	25.05.2022	19.05.2022	19.05.2022	14.06.2022	Dneasy PowerSoil PROKit(Qiagen)	172010768	19.08.2022	Premix Ex Taq (2x) probe qPCR, Bulk	AKG2242A	undiluted	0	NA	negative	0	0	NA	negative	0	28.3367	0.0057735	positive	3	negative		107.95	0.9988	-3.145	106	0.9993	-3.187
FR-259	France	Cut salads	Esccarole (min 55%) curly escarole (min 5%) red chicory (min 2%)	N	Spain	France	Unknown	BH512029	0	25.05.2022	19.05.2022	19.05.2022	14.06.2022	Dneasy PowerSoil PROKit(Qiagen)	172010768	19.08.2022	Premix Ex Taq (2x) probe qPCR, Bulk	AKG2242A	undiluted	0	NA	negative	0	25.99	NA	positive	1	28.3	0.034641	positive	3	positive	Sent to Madrid for confirmation	107.95	0.9988	-3.145	106	0.9993	-3.187
FR-260	France	Baby leaves	Baby leaves (min 30 %) (green lettuce, red lettuce, red chard), lamb's lettuce (min 15%) rocket (min10%)	N	Unknown	France	Unknown	L:39797035 041 20:20	0	23.05.2022	19.05.2022	19.05.2022	16.06.2022	Dneasy PowerSoil PROKit(Qiagen)	172010768	19.08.2022	Premix Ex Taq (2x) probe qPCR, Bulk	AKG2242A	undiluted	0	NA	negative	0	0	NA	negative	0	28.3333	0.0404145	positive	3	negative	Larger packaging size of the product than usual (bonus).	107.95	0.9988	-3.145	106	0.9993	-3.187
FR-261	France	Cut salads	Curly escarole (min 20%), iceberg (min 20%),escarole (min 10%),red chicory (min 10%)	N	France, Spain	France	Unknown	11A120208:17	0	28.05.2022	23.05.2022	23.05.2022	16.06.2022	Dneasy PowerSoil PROKit(Qiagen)	172010768	19.08.2022	Premix Ex Taq (2x) probe qPCR, Bulk	AKG2242A	undiluted	0	NA	negative	0	0	NA	negative	0	28.31	0.0458258	positive	3	negative		107.95	0.9988	-3.145	106	0.9993	-3.187
FR-262	France	Cut salads	Esccarole (min 55%) curly escarole (min 5%) red chicory (min 2%)	N	France, Spain	France	Unknown	BG551950	0	31.05.2022	23.05.2022	23.05.2022	16.06.2022	Dneasy PowerSoil PROKit(Qiagen)	172010768	19.08.2022	Premix Ex Taq (2x) probe qPCR, Bulk	AKG2242A	undiluted	0	NA	negative	0	0	NA	negative	0	28.34	0.0964365	positive	3	negative		107.95	0.9988	-3.145	106	0.9993	-3.187
FR-263	France	Baby leaves	Baby leaves batavia, baby red lettuce, baby green lettuce	N	France	France	Unknown	L:39851230 041 13:38	0	27.05.2022	23.05.2022	23.05.2022	16.06.2022	Dneasy PowerSoil PROKit(Qiagen)	172010768	19.08.2022	Premix Ex Taq (2x) probe qPCR, Bulk	AKG2242A	undiluted	36.84	NA	positive	1	0	NA	negative	0	28.42	0.034641	positive	3	positive	Sent to Madrid for confirmation	107.95	0.9988	-3.145	106	0.9993	-3.187
FR-264	France	Baby leaves	Baby leaves (min 30 %) (green lettuce, red lettuce, red chard), lamb's lettuce (min 15%) rocket (min10%)	N	France	France	Unknown	L:39863910 041 19:10	0	29.05.2022	23.05.2022	23.05.2022	17.06.2022	Dneasy PowerSoil PROKit(Qiagen)	172010768	19.08.2022	Premix Ex Taq (2x) probe qPCR, Bulk	AKG2242A	undiluted	0	NA	negative	0	0	NA	negative	0	28.3333	0.104083	positive	3	negative	Larger packaging size of the product than usual (bonus).	107.95	0.9988	-3.145	106	0.9993	-3.187
FR-265	France	Baby leaves	Baby green lettuce (min 20%) baby red lettuce (min 5%) baby spinach ( min 5%) lamb's lettuce(min 5%)	N	Unknown	France	Unknown	L:39837663 051 12:37	0	26.05.2022	24.05.2022	24.05.2022	17.06.2022	Dneasy PowerSoil PROKit(Qiagen)	172010768	19.08.2022	Premix Ex Taq (2x) probe qPCR, Bulk	AKG2242A	undiluted	0	NA	negative	0	0	NA	negative	0	28.4133	0.0550757	positive	3	negative		107.95	0.9988	-3.145	106	0.9993	-3.187
FR-266	France	Baby leaves	Baby spinach (15%) red chard( min 15%) rocket (15%)	N	Unknown	France	Unknown	L: 39850383 052 19:46	0	28.05.2022	24.05.2022	24.05.2022	17.06.2022	Dneasy PowerSoil PROKit(Qiagen)	172010768	19.08.2022	Premix Ex Taq (2x) probe qPCR, Bulk	AKG2242A	undiluted	0	NA	negative	0	0	NA	negative	0	28.28	0.0360555	positive	3	negative		107.95	0.9988	-3.145	106	0.9993	-3.187
FR-267	France	Baby leaves	Baby leaves batavia, baby red lettuce, baby green lettuce	N	France	France	Unknown	L:39863091 052 13:32	0	29.05.2022	24.05.2022	24.05.2022	17.06.2022	Dneasy PowerSoil PROKit(Qiagen)	172010768	19.08.2022	Premix Ex Taq (2x) probe qPCR, Bulk	AKG2242A	undiluted	0	NA	negative	0	0	NA	negative	0	28.4167	0.0404145	positive	3	negative		107.95	0.9988	-3.145	106	0.9993	-3.187
FR-268	France	Baby leaves	Baby green lettuce (min 20%) baby red lettuce (min 5%) baby spinach ( min 5%) lamb's lettuce(min 5%)	N	Unknown	France	Unknown	L:39850393 051 09:43	0	27.05.2022	24.05.2022	24.05.2022	17.06.2022	Dneasy PowerSoil PROKit(Qiagen)	172010768	19.08.2022	Premix Ex Taq (2x) probe qPCR, Bulk	AKG2242A	undiluted	0	NA	negative	0	0	NA	negative	0	28.3367	0.0208167	positive	3	negative		107.95	0.9988	-3.145	106	0.9993	-3.187
FR-269	France	Baby leaves	Baby spinach (15%) red chard( min 15%) rocket (15%)	N	Unknown	France	Unknown	L:39874088 051 20:28	0	30.05.2022	30.05.2022	30.05.2022	17.06.2022	Dneasy PowerSoil PROKit(Qiagen)	172010768	19.08.2022	Premix Ex Taq (2x) probe qPCR, Bulk	AKG2242A	undiluted	0	NA	negative	0	0	NA	negative	0	28.3867	0.0665833	positive	3	negative		107.95	0.9988	-3.145	106	0.9993	-3.187
FR-270	France	Baby leaves	Baby leaves (green lettuce, red lettuce), red chard, lamb's lettuce, rocket	N	France	France	Unknown	L:39874097 052 16:51	0	30.05.2022	30.05.2022	30.05.2022	21.06.2022	Dneasy PowerSoil PROKit(Qiagen)	172010768	19.08.2022	Premix Ex Taq (2x) probe qPCR, Bulk	AKG2242A	undiluted	0	NA	negative	0	0	NA	negative	0	28.3267	0.0404145	positive	3	negative		107.95	0.9988	-3.145	106	0.9993	-3.187
FR-271	France	Baby leaves	Baby spinach (15%) red chard( min 15%) rocket (15%)	N	Unknown	France	Unknown	L:39889888 051 21:49	0	02.06.2022	30.05.2022	30.05.2022	21.06.2022	Dneasy PowerSoil PROKit(Qiagen)	172010768	19.08.2022	Premix Ex Taq (2x) probe qPCR, Bulk	AKG2242A	undiluted	0	NA	negative	0	0	NA	negative	0	28.3933	0.0896289	positive	3	negative		107.95	0.9988	-3.145	106	0.9993	-3.187
FR-272	France	Baby leaves	Baby leaves batavia (min 35%) baby red lettuce (min 20%) baby green lettuce (min 15%)	N	France	France	Unknown	L:39926480 051 11:18	0	04.06.2022	30.05.2022	30.05.2022	21.06.2022	Dneasy PowerSoil PROKit(Qiagen)	172010768	19.08.2022	Premix Ex Taq (2x) probe qPCR, Bulk	AKG2242A	undiluted	0	NA	negative	0	0	NA	negative	0	28.28	0.0360555	positive	3	negative	Larger packaging size of the product than usual (bonus).	107.95	0.9988	-3.145	106	0.9993	-3.187
FR-273	France	Cut salads	Esccarole (min 55%) curly escarole (min 5%) red chicory (min 2%)	N	Spain, France, Italy	France	Unknown	BD512152	0	04.06.2022	31.05.2022	31.05.2022	21.06.2022	Dneasy PowerSoil PROKit(Qiagen)	172010768	19.08.2022	Premix Ex Taq (2x) probe qPCR, Bulk	AKG2242A	undiluted	0	NA	negative	0	0	NA	negative	0	28.2867	0.0208167	positive	3	negative		107.95	0.9988	-3.145	106	0.9993	-3.187
FR-274	France	Baby leaves	Baby leaves batavia, baby red lettuce, baby green lettuce	N	France	France	Unknown	L:39927306 042 11:19	0	04.06.2022	31.05.2022	31.05.2022	21.06.2022	Dneasy PowerSoil PROKit(Qiagen)	172010768	19.08.2022	Premix Ex Taq (2x) probe qPCR, Bulk	AKG2242A	undiluted	0	NA	negative	0	0	NA	negative	0	28.2833	0.0305505	positive	3	negative		107.95	0.9988	-3.145	106	0.9993	-3.187
FR-275	France	Cut salads	Esccarole (min 55%) curly escarole (min 5%) red chicory (min 2%)	N	Spain, France, Italy	France	Unknown	BF552008	0	06.06.2022	31.05.2022	31.05.2022	21.06.2022	Dneasy PowerSoil PROKit(Qiagen)	172010768	19.08.2022	Premix Ex Taq (2x) probe qPCR, Bulk	AKG2242A	undiluted	0	NA	negative	0	0	NA	negative	0	28.3233	0.0208167	positive	3	negative		107.95	0.9988	-3.145	106	0.9993	-3.187
FR-276	France	Cut salads	Curly escarole (min 20%), iceberg (min 20%),escarole (min 10%),red chicory (min 10%)	N	France, Italy	France	Unknown	01A121220:28	0	04.06.2022	31.05.2022	31.05.2022	21.06.2022	Dneasy PowerSoil PROKit(Qiagen)	172010768	19.08.2022	Premix Ex Taq (2x) probe qPCR, Bulk	AKG2242A	undiluted	0	NA	negative	0	0	NA	negative	0	28.2533	0.0152753	positive	3	negative		110.17	0.9973	-3.1	106.85	0.9988	-3.168
FR-277	France	Cut salads	Curly escarole (min 20%), iceberg (min 20%),escarole (min 10%),red chicory (min 10%)	N	France, Italy	France	Unknown	04A621218:28	0	09.06.2022	02.06.2022	02.06.2022	21.06.2022	Dneasy PowerSoil PROKit(Qiagen)	172010768	19.08.2022	Premix Ex Taq (2x) probe qPCR, Bulk	AKG2242A	undiluted	0	NA	negative	0	0	NA	negative	0	28.19	0.0458258	positive	3	negative	Larger packaging size of the product than usual (bonus).	110.17	0.9973	-3.1	106.85	0.9988	-3.168
FR-278	France	Cut salads	Curly escarole (min 20%), iceberg (min 20%),escarole (min 10%),red chicory (min 10%)	N	France, Italy	France	Unknown	02A321219:41	0	06.06.2022	02.06.2022	02.06.2022	24.06.2022	Dneasy PowerSoil PROKit(Qiagen)	172010768	19.08.2022	Premix Ex Taq (2x) probe qPCR, Bulk	AKG2242A	undiluted	0	NA	negative	0	0	NA	negative	0	28.2333	0.0208167	positive	3	negative		110.17	0.9973	-3.1	106.85	0.9988	-3.168
FR-279	France	Baby leaves	Baby leaves (green lettuce, red lettuce), red chard, lamb's lettuce, rocket	N	France	France	Unknown	L:39939445 041 19:53	0	06.06.2022	02.06.2022	02.06.2022	24.06.2022	Dneasy PowerSoil PROKit(Qiagen)	172010768	19.08.2022	Premix Ex Taq (2x) probe qPCR, Bulk	AKG2242A	undiluted	0	NA	negative	0	0	NA	negative	0	28.23	0.072111	positive	3	negative		110.17	0.9973	-3.1	106.85	0.9988	-3.168
FR-280	France	Baby leaves	Baby leaves batavia, baby red lettuce, baby green lettuce	N	France	France	Unknown	L:39939479 042 11:22	0	06.06.2022	02.06.2022	02.06.2022	24.06.2022	Dneasy PowerSoil PROKit(Qiagen)	172010768	19.08.2022	Premix Ex Taq (2x) probe qPCR, Bulk	AKG2242A	undiluted	0	NA	negative	0	0	NA	negative	0	28.2233	0.023094	positive	3	negative		110.17	0.9973	-3.1	106.85	0.9988	-3.168
FR-281	France	Cut salads	Esccarole (min 55%) curly escarole (min 5%) red chicory (min 2%)	N	Spain, France, Italy	France	Unknown	BH511920	0	15.06.2022	09.06.2022	09.06.2022	24.06.2022	Dneasy PowerSoil PROKit(Qiagen)	172010768	19.08.2022	Premix Ex Taq (2x) probe qPCR, Bulk	AKG2242A	undiluted	0	NA	negative	0	0	NA	negative	0	28.23	0.0360555	positive	3	negative		110.17	0.9973	-3.1	106.85	0.9988	-3.168
FR-282	France	Baby leaves	Baby leaves (green lettuce, red lettuce), red chard, lamb's lettuce, rocket	N	France	France	Unknown	L:40022228 051 13:33	0	13.06.2022	09.06.2022	09.06.2022	24.06.2022	Dneasy PowerSoil PROKit(Qiagen)	172010768	19.08.2022	Premix Ex Taq (2x) probe qPCR, Bulk	AKG2242A	undiluted	0	NA	negative	0	0	NA	negative	0	28.2867	0.0152753	positive	3	negative		110.17	0.9973	-3.1	106.85	0.9988	-3.168
FR-283	France	Cut salads	Curly escarole (min 20%), iceberg (min 20%),escarole (min 10%),red chicory (min 10%)	N	France, Italy	France	Unknown	03A522216:25	0	15.06.2022	09.06.2022	09.06.2022	24.06.2022	Dneasy PowerSoil PROKit(Qiagen)	172010768	19.08.2022	Premix Ex Taq (2x) probe qPCR, Bulk	AKG2242A	undiluted	38.46	0.820244	positive	2	0	NA	negative	0	28.25	0.02	positive	3	positive	Sent to Madrid for confirmation	110.17	0.9973	-3.1	106.85	0.9988	-3.168
FR-284	France	Baby leaves	Baby leaves (min 30%) Lamb's lettuce (min 10%)	N	Unknown			L:40022214 042 02:19	0	13.06.2022	09.06.2022	09.06.2022	24.06.2022	Dneasy PowerSoil PROKit(Qiagen)	172010768	19.08.2022	Premix Ex Taq (2x) probe qPCR, Bulk	AKG2242A	undiluted	0	NA	negative	0	0	NA	negative	0	28.26	0.0264575	positive	3	negative	Exception - a mix of only two types of baby leaves.	110.17	0.9973	-3.1	106.85	0.9988	-3.168
FR-285	France	Baby leaves	Baby leaves (green lettuce, red lettuce), red chard, lamb's lettuce, rocket	N	France	France	Unknown	L:40084608 052 16:34	0	19.06.2022	13.06.2022	13.06.2022	24.06.2022	Dneasy PowerSoil PROKit(Qiagen)	172010768	19.08.2022	Premix Ex Taq (2x) probe qPCR, Bulk	AKG2242A	undiluted	0	NA	negative	0	0	NA	negative	0	28.2667	0.0550757	positive	3	negative		110.17	0.9973	-3.1	106.85	0.9988	-3.168
FR-286	France	Baby leaves	Baby leaves batavia, baby red lettuce, baby green lettuce	N	France	France	Unknown	L:40072912 051 18:59	0	17.06.2022	13.06.2022	13.06.2022	24.06.2022	Dneasy PowerSoil PROKit(Qiagen)	172010768	19.08.2022	Premix Ex Taq (2x) probe qPCR, Bulk	AKG2242A	undiluted	0	NA	negative	0	0	NA	negative	0	28.2033	0.0152753	positive	3	negative		110.17	0.9973	-3.1	106.85	0.9988	-3.168
FR-287	France	Cut salads	Esccarole (min 55%) curly escarole (min 5%) red chicory (min 2%)	N	Spain, France, Italy	France	Unknown	BF591950	0	20.06.2022	13.06.2022	13.06.2022	24.06.2022	Dneasy PowerSoil PROKit(Qiagen)	172010768	19.08.2022	Premix Ex Taq (2x) probe qPCR, Bulk	AKG2242A	undiluted	0	NA	negative	0	0	NA	negative	0	28.29	0.0264575	positive	3	negative		110.17	0.9973	-3.1	106.85	0.9988	-3.168
FR-288	France	Cut salads	Curly escarole (min 20%), iceberg (min 20%),escarole (min 10%),red chicory (min 10%)	N	France	France	Unknown	05A323220:57	0	20.06.2022	13.06.2022	13.06.2022	04.07.2022	Dneasy PowerSoil PROKit(Qiagen)	172010768	19.08.2022	Premix Ex Taq (2x) probe qPCR, Bulk	AKG2242A	undiluted	0	NA	negative	0	0	NA	negative	0	28.2667	0.0208167	positive	3	negative		110.17	0.9973	-3.1	106.85	0.9988	-3.168
FR-289	France	Baby leaves	Baby leaves (green lettuce, red lettuce), red chard, lamb's lettuce, rocket	N	France	France	Unknown	L:40113012 042 09:28	0	21.06.2022	17.06.2022	17.06.2022	04.07.2022	Dneasy PowerSoil PROKit(Qiagen)	172010768	19.08.2022	Premix Ex Taq (2x) probe qPCR, Bulk	AKG2242A	undiluted	0	NA	negative	0	0	NA	negative	0	28.3933	0.158219	positive	3	negative		110.17	0.9973	-3.1	106.85	0.9988	-3.168
FR-290	France	Mostly baby leaves	Baby green lettuce (min30%) baby red lettuce (min25%), rocket (min 8%), chervil (min 2%)	N	France	France	Unknown	L:40113043 041 17:14	0	22.06.2022	17.06.2022	17.06.2022	04.07.2022	Dneasy PowerSoil PROKit(Qiagen)	172010768	19.08.2022	Premix Ex Taq (2x) probe qPCR, Bulk	AKG2242A	undiluted	0	NA	negative	0	0	NA	negative	0	28.3167	0.115036	positive	3	negative		110.17	0.9973	-3.1	106.85	0.9988	-3.168
FR-291	France	Cut salads	Esccarole (min 55%) curly escarole (min 5%) red chicory (min 2%)	N	Spain, France, Italy	France	Unknown	BH502031	0	21.06.2022	17.06.2022	17.06.2022	04.07.2022	Dneasy PowerSoil PROKit(Qiagen)	172010768	19.08.2022	Premix Ex Taq (2x) probe qPCR, Bulk	AKG2242A	undiluted	0	NA	negative	0	0	NA	negative	0	28.3133	0.0416333	positive	3	negative		110.17	0.9973	-3.1	106.85	0.9988	-3.168
FR-292	France	Cut salads	Curly escarole (min 20%), iceberg (min 20%),escarole (min 10%),red chicory (min 10%)	N	France	France	Unknown	02A523217:17	0	22.06.2022	17.06.2022	17.06.2022	04.07.2022	Dneasy PowerSoil PROKit(Qiagen)	172010768	19.08.2022	Premix Ex Taq (2x) probe qPCR, Bulk	AKG2242A	undiluted	0	NA	negative	0	0	NA	negative	0	28.29	0.0264575	positive	3	negative		110.17	0.9973	-3.1	106.85	0.9988	-3.168
FR-293	France	Baby leaves	Baby green lettuce (min 20%) baby red lettuce (min 5%) baby spinach ( min 5%) lamb's lettuce(min 5%)	N	Unknown	France	Unknown	L:40157993 051 16:29	0	25.06.2022	20.06.2022	20.06.2022	04.07.2022	Dneasy PowerSoil PROKit(Qiagen)	172010768	19.08.2022	Premix Ex Taq (2x) probe qPCR, Bulk	AKG2242A	undiluted	0	NA	negative	0	0	NA	negative	0	28.3467	0.145717	positive	3	negative		110.17	0.9973	-3.1	106.85	0.9988	-3.168
FR-294	France	Baby leaves	Baby spinach (15%) red chard( min 15%) rocket (15%)	N	Unknown	France	Unknown	L:40145052 052 15:28	0	25.06.2022	20.06.2022	20.06.2022	04.07.2022	Dneasy PowerSoil PROKit(Qiagen)	172010768	19.08.2022	Premix Ex Taq (2x) probe qPCR, Bulk	AKG2242A	undiluted	0	NA	negative	0	0	NA	negative	0	28.41	0.072111	positive	3	negative		110.17	0.9973	-3.1	106.85	0.9988	-3.168
FR-295	France	Baby leaves	Baby leaves (green lettuce, red lettuce), red chard, lamb's lettuce, rocket	N	France	France	Unknown	L:40145044 052 16:43	0	25.06.2022	20.06.2022	20.06.2022	04.07.2022	Dneasy PowerSoil PROKit(Qiagen)	172010768	19.08.2022	Premix Ex Taq (2x) probe qPCR, Bulk	AKG2242A	undiluted	0	NA	negative	0	0	NA	negative	0	28.3033	0.0404145	positive	3	negative		110.17	0.9973	-3.1	106.85	0.9988	-3.168
FR-296	France	Mostly cut salads	curly escarole (min 40%) red chicory (min 10%) lamb's lettuce (min 10%)	N	Spain, France, Italy	France	Unknown	BE522023	0	25.06.2022	20.06.2022	20.06.2022	04.07.2022	Dneasy PowerSoil PROKit(Qiagen)	172010768	19.08.2022	Premix Ex Taq (2x) probe qPCR, Bulk	AKG2242A	undiluted	0	NA	negative	0	0	NA	negative	0	28.2133	0.0665833	positive	3	negative		110.17	0.9973	-3.1	106.85	0.9988	-3.168
FR-297	France	Cut salads	Esccarole (min 55%) curly escarole (min 5%) red chicory (min 2%)	N	France, Italy	France	Unknown	BF511851	0	26.06.2022	23.06.2022	23.06.2022	04.07.2022	Dneasy PowerSoil PROKit(Qiagen)	172010768	19.08.2022	Premix Ex Taq (2x) probe qPCR, Bulk	AKG2242A	undiluted	0	NA	negative	0	0	NA	negative	0	28.24	0.052915	positive	3	negative		110.17	0.9973	-3.1	106.85	0.9988	-3.168
FR-298	France	Baby leaves	Baby leaves batavia, baby red lettuce, baby green lettuce	N	France	France	Unknown	L:40170067 051 08:14	0	27.06.2022	23.06.2022	23.06.2022	05.07.2022	Dneasy PowerSoil PROKit(Qiagen)	172010768	19.08.2022	Premix Ex Taq (2x) probe qPCR, Bulk	AKG2242A	undiluted	0	NA	negative	0	0	NA	negative	0	28.3267	0.107858	positive	3	negative		110.17	0.9973	-3.1	106.85	0.9988	-3.168
FR-299	France	Cut salads	Curly escarole (min 20%), iceberg (min 20%),escarole (min 10%),red chicory (min 10%)	N	France	France	Unknown	05A524217:15	0	29.06.2022	23.06.2022	23.06.2022	05.07.2022	Dneasy PowerSoil PROKit(Qiagen)	172010768	19.08.2022	Premix Ex Taq (2x) probe qPCR, Bulk	AKG2242A	undiluted	0	NA	negative	0	0	NA	negative	0	28.2933	0.0416333	positive	3	negative	Larger packaging size of the product than usual (bonus).	110.17	0.9973	-3.1	106.85	0.9988	-3.168
FR-300	France	Cut salads	Curly escarole (min 20%), iceberg (min 20%),escarole (min 10%),red chicory (min 10%)	N	France	France	Unknown	03A324221:16	0	27.06.2022	23.06.2022	23.06.2022	05.07.2022	Dneasy PowerSoil PROKit(Qiagen)	172010768	19.08.2022	Premix Ex Taq (2x) probe qPCR, Bulk	AKG2242A	undiluted	0	NA	negative	0	0	NA	negative	0	28.16	0.03	positive	3	negative		106	0.9986	-3.193	100.25	0.9998	-3.316
FR-301	France	Baby leaves	Baby leaves batavia, baby red lettuce, baby green lettuce	N	France	France	Unknown	L:40220727 041 08:49	0	01.07.2022	28.06.2022	28.06.2022	05.07.2022	Dneasy PowerSoil PROKit(Qiagen)	172010768	19.08.2022	Premix Ex Taq (2x) probe qPCR, Bulk	AKG2242A	undiluted	0	NA	negative	0	0	NA	negative	0	28.16	0.01	positive	3	negative		106	0.9986	-3.193	100.25	0.9998	-3.316
FR-302	France	Cut salads	Esccarole (min 55%) curly escarole (min 5%) red chicory (min 2%)	N	France, Italy	France	Unknown	BD5516 56	0	01.07.2022	28.06.2022	28.06.2022	05.07.2022	Dneasy PowerSoil PROKit(Qiagen)	172010768	19.08.2022	Premix Ex Taq (2x) probe qPCR, Bulk	AKG2242A	undiluted	0	NA	negative	0	0	NA	negative	0	28.1867	0.0152753	positive	3	negative		106	0.9986	-3.193	100.25	0.9998	-3.316
FR-303	France	Baby leaves	Baby leaves (green lettuce, red lettuce), red chard, lamb's lettuce, rocket	N	France	France	Unknown	L:40187473 051 19:10	0	30.06.2022	28.06.2022	28.06.2022	05.07.2022	Dneasy PowerSoil PROKit(Qiagen)	172010768	19.08.2022	Premix Ex Taq (2x) probe qPCR, Bulk	AKG2242A	undiluted	0	NA	negative	0	0	NA	negative	0	28.1567	0.046188	positive	3	negative		106	0.9986	-3.193	100.25	0.9998	-3.316
FR-304	France	Cut salads	Curly escarole (min 20%), iceberg (min 20%),escarole (min 10%),red chicory (min 10%)	N	France, Italy	France	Unknown	11A325218:03	0	04.07.2022	28.06.2022	28.06.2022	05.07.2022	Dneasy PowerSoil PROKit(Qiagen)	172010768	19.08.2022	Premix Ex Taq (2x) probe qPCR, Bulk	AKG2242A	undiluted	0	NA	negative	0	0	NA	negative	0	28.0867	0.0378594	positive	3	negative		106	0.9986	-3.193	100.25	0.9998	-3.316
FR-305	France	Cut salads	Curly escarole (min 20%), iceberg (min 20%),escarole (min 10%),red chicory (min 10%)	N	France, Italy	France	Unknown	11A325218:54	0	04.07.2022	01.07.2022	01.07.2022	05.07.2022	Dneasy PowerSoil PROKit(Qiagen)	172010768	19.08.2022	Premix Ex Taq (2x) probe qPCR, Bulk	AKG2242A	undiluted	0	NA	negative	0	0	NA	negative	0	28.14	0.0264575	positive	3	negative		106	0.9986	-3.193	100.25	0.9998	-3.316
FR-306	France	Cut salads	Esccarole (min 55%) curly escarole (min 5%) red chicory (min 2%)	N	France	France	Unknown	BF591846	0	03.07.2022	01.07.2022	01.07.2022	05.07.2022	Dneasy PowerSoil PROKit(Qiagen)	172010768	19.08.2022	Premix Ex Taq (2x) probe qPCR, Bulk	AKG2242A	undiluted	0	NA	negative	0	0	NA	negative	0	28.12	0.034641	positive	3	negative		106	0.9986	-3.193	100.25	0.9998	-3.316
FR-307	France	Baby leaves	Baby leaves (green lettuce, red lettuce), red chard, lamb's lettuce, rocket	N	France	France	Unknown	L:40233164 051 18:04	0	03.07.2022	01.07.2022	01.07.2022	05.07.2022	Dneasy PowerSoil PROKit(Qiagen)	172010768	19.08.2022	Premix Ex Taq (2x) probe qPCR, Bulk	AKG2242A	undiluted	0	NA	negative	0	0	NA	negative	0	28.1867	0.0152753	positive	3	negative		106	0.9986	-3.193	100.25	0.9998	-3.316
FR-308	France	Baby leaves	Baby leaves batavia, baby red lettuce, baby green lettuce	N	France	France	Unknown	L:40243476 042 13:56	0	04.07.2022	01.07.2022	01.07.2022	07.07.2022	Dneasy PowerSoil PROKit(Qiagen)	172010768	19.08.2022	Premix Ex Taq (2x) probe qPCR, Bulk	AKG2242A	undiluted	0	NA	negative	0	0	NA	negative	0	28.1767	0.0503322	positive	3	negative		106	0.9986	-3.193	100.25	0.9998	-3.316
FR-309	France	Cut salads	Curly escarole (min 20%), iceberg (min 20%),escarole (min 10%),red chicory (min 10%)	N	France	France	Unknown	10A326215:59	0	11.07.2022	05.07.2022	05.07.2022	07.07.2022	Dneasy PowerSoil PROKit(Qiagen)	172010768	19.08.2022	Premix Ex Taq (2x) probe qPCR, Bulk	AKG2242A	undiluted	37.825	2.14253	positive	2	0	NA	negative	0	28.1833	0.0416333	positive	3	positive	Sent to Madrid for confirmation	106	0.9986	-3.193	100.25	0.9998	-3.316
FR-310	France	Cut salads	Esccarole (min 55%) curly escarole (min 5%) red chicory (min 2%)	N	France	France	Unknown	BF501943	0	10.07.2022	05.07.2022	05.07.2022	07.07.2022	Dneasy PowerSoil PROKit(Qiagen)	172010768	19.08.2022	Premix Ex Taq (2x) probe qPCR, Bulk	AKG2242A	undiluted	0	NA	negative	0	0	NA	negative	0	28.13	0.0360555	positive	3	negative		106	0.9986	-3.193	100.25	0.9998	-3.316
FR-311	France	Mostly cut salads	curly escarole (min 40%) red chicory (min 10%) lamb's lettuce (min 10%)	N	France, Italy	France	Unknown	BG521638	0	11.07.2022	05.07.2022	05.07.2022	07.07.2022	Dneasy PowerSoil PROKit(Qiagen)	172010768	19.08.2022	Premix Ex Taq (2x) probe qPCR, Bulk	AKG2242A	undiluted	0	NA	negative	0	0	NA	negative	0	28.1533	0.0057735	positive	3	negative		106	0.9986	-3.193	100.25	0.9998	-3.316
FR-312	France	Baby leaves	Baby leaves (green lettuce, red lettuce), red chard, lamb's lettuce, rocket	N	France	France	Unknown	L:40289201 052 12:57	0	09.07.2022	05.07.2022	05.07.2022	07.07.2022	Dneasy PowerSoil PROKit(Qiagen)	172010768	19.08.2022	Premix Ex Taq (2x) probe qPCR, Bulk	AKG2242A	undiluted	0	NA	negative	0	0	NA	negative	0	28.12	0.01	positive	3	negative		106	0.9986	-3.193	100.25	0.9998	-3.316
FR-313	France	Baby leaves	Baby spinach (15%) red chard( min 15%) rocket (15%)	N	Unknown	France	Unknown	L:40242948 052 16:27	0	04.07.2022	05.07.2022	05.07.2022	07.07.2022	Dneasy PowerSoil PROKit(Qiagen)	172010768	19.08.2022	Premix Ex Taq (2x) probe qPCR, Bulk	AKG2242A	undiluted	0	NA	negative	0	0	NA	negative	0	27.97	0.0264575	positive	3	negative	Two pellets obtained from one sample, both pellets extracted and combined.	106	0.9986	-3.193	100.25	0.9998	-3.316
FR-314	France	Baby leaves	Baby leaves batavia, baby red lettuce, baby green lettuce	N	France	France	Unknown	L:40309269 051 06:49	0	10.07.2022	05.07.2022	05.07.2022	07.07.2022	Dneasy PowerSoil PROKit(Qiagen)	172010768	19.08.2022	Premix Ex Taq (2x) probe qPCR, Bulk	AKG2242A	undiluted	0	NA	negative	0	0	NA	negative	0	28.1733	0.0152753	positive	3	negative		106	0.9986	-3.193	100.25	0.9998	-3.316
FR-315	France	Baby leaves	Baby leaves (green lettuce, red lettuce), red chard, lamb's lettuce, rocket	N	France	France	Unknown	L:40325270 052 05:39	0	12.07.2022	08.07.2022	08.07.2022	22.07.2022	Dneasy PowerSoil PROKit(Qiagen)	172010768	19.08.2022	Premix Ex Taq (2x) probe qPCR, Bulk	AKG2242A	undiluted	0	NA	negative	0	0	NA	negative	0	28.1933	0.0416333	positive	3	negative		106	0.9986	-3.193	100.25	0.9998	-3.316
FR-316	France	Baby leaves	Baby leaves batavia, baby red lettuce, baby green lettuce	N	France	France	Unknown	L:40325316 052 07:43	0	12.07.2022	08.07.2022	08.07.2022	22.07.2022	Dneasy PowerSoil PROKit(Qiagen)	172010768	19.08.2022	Premix Ex Taq (2x) probe qPCR, Bulk	AKG2242A	undiluted	0	NA	negative	0	0	NA	negative	0	28.1367	0.0404145	positive	3	negative		106	0.9986	-3.193	100.25	0.9998	-3.316
FR-317	France	Cut salads	Esccarole (min 55%) curly escarole (min 5%) red chicory (min 2%)	N	France	France	Unknown	BH501331	0	12.07.2022	08.07.2022	08.07.2022	22.07.2022	Dneasy PowerSoil PROKit(Qiagen)	172010768	19.08.2022	Premix Ex Taq (2x) probe qPCR, Bulk	AKG2242A	undiluted	0	NA	negative	0	0	NA	negative	0	28.1567	0.0208167	positive	3	negative		106	0.9986	-3.193	100.25	0.9998	-3.316
FR-318	France	Cut salads	Curly escarole (min 20%), iceberg (min 20%),escarole (min 10%),red chicory (min 10%)	N	France	France	Unknown	04A526215:25	0	13.07.2022	08.07.2022	08.07.2022	22.07.2022	Dneasy PowerSoil PROKit(Qiagen)	172010768	19.08.2022	Premix Ex Taq (2x) probe qPCR, Bulk	AKG2242A	undiluted	0	NA	negative	0	0	NA	negative	0	28.1533	0.0404145	positive	3	negative	Larger packaging size of the product than usual (bonus).	106	0.9986	-3.193	100.25	0.9998	-3.316
FR-319	France	Baby leaves	Baby spinach (15%) red chard( min 15%) rocket (15%)	N	Unknown	France	Unknown	L:40309268 051 20:00	0	11.07.2022	08.07.2022	08.07.2022	22.07.2022	Dneasy PowerSoil PROKit(Qiagen)	172010768	19.08.2022	Premix Ex Taq (2x) probe qPCR, Bulk	AKG2242A	undiluted	0	NA	negative	0	0	NA	negative	0	28.1967	0.0404145	positive	3	negative		106	0.9986	-3.193	100.25	0.9998	-3.316
FR-320	France	Baby leaves	Baby green lettuce (min 20%) baby red lettuce (min 5%) baby spinach ( min 5%) lamb's lettuce(min 5%)	N	Unknown	France	Unknown	L:40309262 052 11:55	0	10.07.2022	08.07.2022	08.07.2022	22.07.2022	Dneasy PowerSoil PROKit(Qiagen)	172010768	19.08.2022	Premix Ex Taq (2x) probe qPCR, Bulk	AKG2242A	undiluted	0	NA	negative	0	0	NA	negative	0	28.1133	0.0665833	positive	3	negative		106	0.9986	-3.193	100.25	0.9998	-3.316
FR-321	France	Baby leaves	Baby leaves (green lettuce, red lettuce), red chard, lamb's lettuce, rocket	N	France	France	Unknown	L:40425956 052 15:51	0	22.07.2022	19.07.2022	19.07.2022	22.07.2022	Dneasy PowerSoil PROKit(Qiagen)	172010768	19.08.2022	Premix Ex Taq (2x) probe qPCR, Bulk	AKG2242A	undiluted	0	NA	negative	0	0	NA	negative	0	28.15	0.0264575	positive	3	negative		106	0.9986	-3.193	100.25	0.9998	-3.316
FR-322	France	Baby leaves	Baby leaves batavia, baby red lettuce, baby green lettuce	N	France	France	Unknown	L:40425958 052 09:19	0	22.07.2022	19.07.2022	19.07.2022	22.07.2022	Dneasy PowerSoil PROKit(Qiagen)	172010768	19.08.2022	Premix Ex Taq (2x) probe qPCR, Bulk	AKG2242A	undiluted	0	NA	negative	0	0	NA	negative	0	28.1533	0.0503322	positive	3	negative		106	0.9986	-3.193	100.25	0.9998	-3.316
FR-323	France	Baby leaves	Baby spinach (15%) red chard( min 15%) rocket (15%)	N	Unknown	France	Unknown	L:40435861 051 20:20	0	23.07.2022	19.07.2022	19.07.2022	25.07.2022	Dneasy PowerSoil PROKit(Qiagen)	172010768	19.08.2022	Premix Ex Taq (2x) probe qPCR, Bulk	AKG2242A	undiluted	0	NA	negative	0	0	NA	negative	0	28.1033	0.0288675	positive	3	negative		106	0.9986	-3.193	100.25	0.9998	-3.316
FR-324	France	Baby leaves	Baby spinach (15%) red chard( min 15%) rocket (15%)	N	Unknown	France	Unknown	L:40404512 051 17:31	0	21.07.2022	19.07.2022	19.07.2022	25.07.2022	Dneasy PowerSoil PROKit(Qiagen)	172010768	31.08.2022	Premix Ex Taq (2x) probe qPCR, Bulk	AKG2242A	undiluted	0	NA	negative	0	0	NA	negative	0	27.5867	0.0288675	positive	3	negative		105.5	0.9983	-3.197	102	0.9994	-3.274
FR-325	France	Baby leaves	Baby green lettuce (min 20%) baby red lettuce (min 5%) baby spinach ( min 5%) lamb's lettuce(min 5%)	N	Unknown	France	Unknown	L:40435851 052 14:11	0	23.07.2022	19.07.2022	19.07.2022	25.07.2022	Dneasy PowerSoil PROKit(Qiagen)	172010768	31.08.2022	Premix Ex Taq (2x) probe qPCR, Bulk	AKG2242A	undiluted	0	NA	negative	0	0	NA	negative	0	27.3433	0.0873689	positive	3	negative		105.5	0.9983	-3.197	102	0.9994	-3.274
FR-326	France	Cut salads	Curly escarole (min 20%), iceberg (min 20%),escarole (min 10%),red chicory (min 10%)	N	France	France	Unknown	09A328213:53	0	25.07.2022	19.07.2022	19.07.2022	25.07.2022	Dneasy PowerSoil PROKit(Qiagen)	172010768	31.08.2022	Premix Ex Taq (2x) probe qPCR, Bulk	AKG2242A	undiluted	0	NA	negative	0	0	NA	negative	0	27.5767	0.123423	positive	3	negative		105.5	0.9983	-3.197	102	0.9994	-3.274
FR-327	France	Cut salads	Esccarole (min 55%) curly escarole (min 5%) red chicory (min 2%)	N	France	France	Unknown	BD522118	0	29.07.2022	21.07.2022	21.07.2022	25.07.2022	Dneasy PowerSoil PROKit(Qiagen)	172010768	31.08.2022	Premix Ex Taq (2x) probe qPCR, Bulk	AKG2242A	undiluted	0	NA	negative	0	0	NA	negative	0	27.6367	0.0251661	positive	3	negative		105.5	0.9983	-3.197	102	0.9994	-3.274
FR-328	France	Cut salads	Curly escarole (min 20%), iceberg (min 20%),escarole (min 10%),red chicory (min 10%)	N	France	France	Unknown	07A528216:43	0	27.07.2022	21.07.2022	21.07.2022	25.07.2022	Dneasy PowerSoil PROKit(Qiagen)	172010768	31.08.2022	Premix Ex Taq (2x) probe qPCR, Bulk	AKG2242A	undiluted	0	NA	negative	0	0	NA	negative	0	27.67	0.01	positive	3	negative		105.5	0.9983	-3.197	102	0.9994	-3.274
FR-329	France	Cut salads	Esccarole (min 55%) curly escarole (min 5%) red chicory (min 2%)	N	France	France	Unknown	BI510821	0	27.07.2022	21.07.2022	21.07.2022	26.07.2022	Dneasy PowerSoil PROKit(Qiagen)	172010768	31.08.2022	Premix Ex Taq (2x) probe qPCR, Bulk	AKG2242A	undiluted	0	NA	negative	0	0	NA	negative	0	27.57	0.13	positive	3	negative		105.5	0.9983	-3.197	102	0.9994	-3.274
FR-330	France	Mostly cut salads	curly escarole (min 40%) red chicory (min 10%) lamb's lettuce (min 10%)	N	France	France	Unknown	BD552039	0	29.07.2022	21.07.2022	21.07.2022	26.07.2022	Dneasy PowerSoil PROKit(Qiagen)	172010768	31.08.2022	Premix Ex Taq (2x) probe qPCR, Bulk	AKG2242A	undiluted	0	NA	negative	0	0	NA	negative	0	27.6233	0.0208167	positive	3	negative	Larger packaging size of the product than usual (bonus).	105.5	0.9983	-3.197	102	0.9994	-3.274
FR-331	France	Cut salads	Curly escarole (min 20%), iceberg (min 20%),escarole (min 10%),red chicory (min 10%)	N	France	France	Unknown	11A329208:01	0	01.08.2022	25.07.2022	25.07.2022	26.07.2022	Dneasy PowerSoil PROKit(Qiagen)	172010768	31.08.2022	Premix Ex Taq (2x) probe qPCR, Bulk	AKG2242A	undiluted	0	NA	negative	0	0	NA	negative	0	27.66	0.043589	positive	3	negative	Larger packaging size of the product than usual (bonus).	105.5	0.9983	-3.197	102	0.9994	-3.274
FR-332	France	Mostly cut salads	curly escarole (min 40%) red chicory (min 10%) lamb's lettuce (min 10%)	N	France	France	Unknown	BE551912	0	30.07.2022	25.07.2022	25.07.2022	26.07.2022	Dneasy PowerSoil PROKit(Qiagen)	172010768	31.08.2022	Premix Ex Taq (2x) probe qPCR, Bulk	AKG2242A	undiluted	0	NA	negative	0	0	NA	negative	0	27.61	0.0173205	positive	3	negative		105.5	0.9983	-3.197	102	0.9994	-3.274
FR-333	France	Cut salads	Esccarole (min 55%) curly escarole (min 5%) red chicory (min 2%)	N	France	France	Unknown	BE521845	0	30.07.2022	25.07.2022	25.07.2022	26.07.2022	Dneasy PowerSoil PROKit(Qiagen)	172010768	31.08.2022	Premix Ex Taq (2x) probe qPCR, Bulk	AKG2242A	undiluted	0	NA	negative	0	0	NA	negative	0	27.62	0.06	positive	3	negative		105.5	0.9983	-3.197	102	0.9994	-3.274
FR-334	France	Baby leaves	Baby leaves batavia, baby red lettuce, baby green lettuce	N	France	France	Unknown	L:40504449 042 11:54	0	29.07.2022	25.07.2022	25.07.2022	26.07.2022	Dneasy PowerSoil PROKit(Qiagen)	172010768	31.08.2022	Premix Ex Taq (2x) probe qPCR, Bulk	AKG2242A	undiluted	0	NA	negative	0	0	NA	negative	0	27.5933	0.0057735	positive	3	negative		105.5	0.9983	-3.197	102	0.9994	-3.274
FR-335	France	Baby leaves	Baby leaves batavia, baby red lettuce, baby green lettuce	N	France	France	Unknown	L:40524627 041 12:07	0	01.08.2022	28.07.2022	28.07.2022	01.08.2022	Dneasy PowerSoil PROKit(Qiagen)	172010768	31.08.2022	Premix Ex Taq (2x) probe qPCR, Bulk	AKG2242A	undiluted	0	NA	negative	0	0	NA	negative	0	27.7133	0.0404145	positive	3	negative		105.5	0.9983	-3.197	102	0.9994	-3.274
FR-336	France	Cut salads	Curly escarole (min 20%), iceberg (min 20%),escarole (min 10%),red chicory (min 10%)	N	France	France	Unknown	10A529220:01	0	03.08.2022	28.07.2022	28.07.2022	01.08.2022	Dneasy PowerSoil PROKit(Qiagen)	172010768	31.08.2022	Premix Ex Taq (2x) probe qPCR, Bulk	AKG2242A	undiluted	0	NA	negative	0	0	NA	negative	0	27.3867	0.42194	positive	3	negative		105.5	0.9983	-3.197	102	0.9994	-3.274
FR-337	France	Baby leaves	Baby leaves (green lettuce, red lettuce), red chard, lamb's lettuce, rocket	N	France	France	Unknown	L:40540219 051 18:36	0	04.08.2022	28.07.2022	28.07.2022	01.08.2022	Dneasy PowerSoil PROKit(Qiagen)	172010768	31.08.2022	Premix Ex Taq (2x) probe qPCR, Bulk	AKG2242A	undiluted	0	NA	negative	0	0	NA	negative	0	27.55	0.07	positive	3	negative		105.5	0.9983	-3.197	102	0.9994	-3.274
FR-338	France	Cut salads	Esccarole (min 55%) curly escarole (min 5%) red chicory (min 2%)	N	France	France	Unknown	BD551846	0	05.08.2022	28.07.2022	28.07.2022	01.08.2022	Dneasy PowerSoil PROKit(Qiagen)	172010768	31.08.2022	Premix Ex Taq (2x) probe qPCR, Bulk	AKG2242A	undiluted	0	NA	negative	0	0	NA	negative	0	27.6233	0.0321455	positive	3	negative		105.5	0.9983	-3.197	102	0.9994	-3.274
FR-339	France	Baby leaves	Baby green lettuce, baby red lettuce ,baby spinach, lamb's lettuce	N	Unknown	France	Unknown	L:40493767 052 14:53	0	28.07.2022	29.07.2022	29.07.2022	01.08.2022	Dneasy PowerSoil PROKit(Qiagen)	172010768	31.08.2022	Premix Ex Taq (2x) probe qPCR, Bulk	AKG2242A	undiluted	0	NA	negative	0	0	NA	negative	0	27.5533	0.0251661	positive	3	negative	New packaging	105.5	0.9983	-3.197	102	0.9994	-3.274
FR-340	France	Baby leaves	Baby leaves batavia, baby red lettuce, baby green lettuce	N	Unknown	France	Unknown	L:40514068 051 07:00	0	30.07.2022	29.07.2022	29.07.2022	01.08.2022	Dneasy PowerSoil PROKit(Qiagen)	172010768	31.08.2022	Premix Ex Taq (2x) probe qPCR, Bulk	AKG2242A	undiluted	0	NA	negative	0	0	NA	negative	0	27.59	0.02	positive	3	negative		105.5	0.9983	-3.197	102	0.9994	-3.274
FR-341																																	Test tube number excluded due to an error.
FR-342	France	Baby leaves	Baby green lettuce, baby red lettuce ,baby spinach, lamb's lettuce	N	Unknown	France	Unknown	L:40503906 052 14:41	0	29.07.2022	29.07.2022	29.07.2022	01.08.2022	Dneasy PowerSoil PROKit(Qiagen)	172010768	31.08.2022	Premix Ex Taq (2x) probe qPCR, Bulk	AKG2242A	undiluted	0	NA	negative	0	0	NA	negative	0	27.5367	0.085049	positive	3	negative	New packaging	105.5	0.9983	-3.197	102	0.9994	-3.274
FR-343	France	Cut salads	Curly escarole (min 20%), iceberg (min 20%),escarole (min 10%),red chicory (min 10%)	N	France	France	Unknown	01A330220:42	0	08.08.2022	01.08.2022	01.08.2022	04.08.2022	Dneasy PowerSoil PROKit(Qiagen)	172010768	31.08.2022	Premix Ex Taq (2x) probe qPCR, Bulk	AKG2242A	undiluted	0	NA	negative	0	0	NA	negative	0	27.6	0.0264575	positive	3	negative		105.5	0.9983	-3.197	102	0.9994	-3.274
FR-344	France	Cut salads	Esccarole (min 55%) curly escarole (min 5%) red chicory (min 2%)	N	Unknown	France	Unknown	BD541537	0	05.08.2022	01.08.2022	01.08.2022	04.08.2022	Dneasy PowerSoil PROKit(Qiagen)	172010768	31.08.2022	Premix Ex Taq (2x) probe qPCR, Bulk	AKG2242A	undiluted	0	NA	negative	0	0	NA	negative	0	27.6167	0.0288675	positive	3	negative		105.5	0.9983	-3.197	102	0.9994	-3.274
FR-345	France	Cut salads	Esccarole (min 55%) curly escarole (min 5%) red chicory (min 2%)	N	Unknown	France	Unknown	BF551933	0	07.08.2022	01.08.2022	01.08.2022	04.08.2022	Dneasy PowerSoil PROKit(Qiagen)	172010768	31.08.2022	Premix Ex Taq (2x) probe qPCR, Bulk	AKG2242A	undiluted	0	NA	negative	0	0	NA	negative	0	27.57	0.06245	positive	3	negative	Exception in the composition - addition of up to 30% of iceberg	105.5	0.9983	-3.197	102	0.9994	-3.274
FR-346	France	Cut salads	Curly escarole (min 20%), iceberg (min 20%),escarole (min 10%),red chicory (min 10%)	N	France	France	Unknown	10A529219:45	0	03.08.2022	01.08.2022	01.08.2022	04.08.2022	Dneasy PowerSoil PROKit(Qiagen)	172010768	31.08.2022	Premix Ex Taq (2x) probe qPCR, Bulk	AKG2242A	undiluted	0	NA	negative	0	0	NA	negative	0	27.59	0.0519615	positive	3	negative		105.5	0.9983	-3.197	102	0.9994	-3.274
FR-347	France	Baby leaves	Baby spinach, red chard, rocket	N	Unknown	France	Unknown	L:40580316 051 16:30	0	07.08.2022	02.08.2022	02.08.2022	04.08.2022	Dneasy PowerSoil PROKit(Qiagen)	172010768	31.08.2022	Premix Ex Taq (2x) probe qPCR, Bulk	AKG2242A	undiluted	0	NA	negative	0	0	NA	negative	0	27.5867	0.011547	positive	3	negative		105.5	0.9983	-3.197	102	0.9994	-3.274
FR-348	France	Baby leaves	Baby green lettuce, baby red lettuce ,baby spinach, lamb's lettuce	N	Unknown	France	Unknown	L:40580296 052 14:53	0	06.08.2022	02.08.2022	02.08.2022	04.08.2022	Dneasy PowerSoil PROKit(Qiagen)	172010768	05.09.2022	Premix Ex Taq (2x) probe qPCR, Bulk	AKG2242A	undiluted	0	NA	negative	0	0	NA	negative	0	27.0667	0.0208167	positive	3	negative		110	0.9988	-3.103	103	0.9998	-3.261
FR-349	France	Baby leaves	Baby leaves (green lettuce, red lettuce), red chard, lamb's lettuce, rocket	N	Unknown	France	Unknown	L:40580306 051 17:26	0	07.08.2022	02.08.2022	02.08.2022	05.08.2022	Dneasy PowerSoil PROKit(Qiagen)	172010768	05.09.2022	Premix Ex Taq (2x) probe qPCR, Bulk	AKG2242A	undiluted	0	NA	negative	0	0	NA	negative	0	27.0633	0.011547	positive	3	negative		110	0.9988	-3.103	103	0.9998	-3.261
FR-350	France	Cut salads	Esccarole (min 55%) curly escarole (min 5%) red chicory (min 2%)	N	Unknown	France	Unknown	BG511704	0	08.08.2022	04.08.2022	04.08.2022	05.08.2022	Dneasy PowerSoil PROKit(Qiagen)	172010768	05.09.2022	Premix Ex Taq (2x) probe qPCR, Bulk	AKG2242A	undiluted	0	NA	negative	0	0	NA	negative	0	27.1	0.01	positive	3	negative	Exception in the composition - addition of up to 30% of iceberg	110	0.9988	-3.103	103	0.9998	-3.261
FR-351	France	Cut salads	Curly escarole (min 20%), iceberg (min 20%),escarole (min 10%),red chicory (min 10%)	N	France	France	Unknown	04A530217:32	0	10.08.2022	04.08.2022	04.08.2022	05.08.2022	Dneasy PowerSoil PROKit(Qiagen)	172010768	05.09.2022	Premix Ex Taq (2x) probe qPCR, Bulk	AKG2242A	undiluted	0	NA	negative	0	0	NA	negative	0	27.13	0	positive	3	negative		110	0.9988	-3.103	103	0.9998	-3.261
FR-352	France	Baby leaves	Baby leaves batavia, baby red lettuce, baby green lettuce	N	France	France	Unknown	L:40591061 042 11:22	0	08.08.2022	04.08.2022	04.08.2022	05.08.2022	Dneasy PowerSoil PROKit(Qiagen)	172010768	05.09.2022	Premix Ex Taq (2x) probe qPCR, Bulk	AKG2242A	undiluted	0	NA	negative	0	0	NA	negative	0	27.1267	0.0152753	positive	3	negative		110	0.9988	-3.103	103	0.9998	-3.261
FR-353	France	Cut salads	Curly escarole (min 20%), iceberg (min 20%),escarole (min 10%),red chicory (min 10%)	N	France	France	Unknown	01A330220:44	0	08.08.2022	04.08.2022	04.08.2022	02.09.2022	Dneasy PowerSoil PROKit(Qiagen)	172012928	05.09.2022	Premix Ex Taq (2x) probe qPCR, Bulk	AKG2242A	undiluted	0	NA	negative	0	0	NA	negative	0	27.0767	0.0472582	positive	3	negative		110	0.9988	-3.103	103	0.9998	-3.261
FR-354	France	Cut salads	Curly escarole (min 20%), iceberg (min 20%),escarole (min 10%),red chicory (min 10%)	N	France	France	Unknown	07A531216:52	0	17.08.2022	11.08.2022	11.08.2022	02.09.2022	Dneasy PowerSoil PROKit(Qiagen)	172012928	05.09.2022	Premix Ex Taq (2x) probe qPCR, Bulk	AKG2242A	undiluted	0	NA	negative	0	0	NA	negative	0	27.11	0.0264575	positive	3	negative		110	0.9988	-3.103	103	0.9998	-3.261
FR-355	France	Mostly baby leaves	Baby green lettuce (min30%) baby red lettuce (min25%), rocket (min 8%), chervil (min 2%)	N	France	France	Unknown	L:40658901 042 18:14	0	14.08.2022	11.08.2022	11.08.2022	02.09.2022	Dneasy PowerSoil PROKit(Qiagen)	172012928	05.09.2022	Premix Ex Taq (2x) probe qPCR, Bulk	AKG2242A	undiluted	0	NA	negative	0	0	NA	negative	0	27.1467	0.0152753	positive	3	negative		110	0.9988	-3.103	103	0.9998	-3.261
FR-356	France	Mostly cut salads	curly escarole (min 40%) red chicory (min 10%) lamb's lettuce (min 10%)	N	France	France	Unknown	BF591818	0	14.08.2022	11.08.2022	11.08.2022	02.09.2022	Dneasy PowerSoil PROKit(Qiagen)	172012928	05.09.2022	Premix Ex Taq (2x) probe qPCR, Bulk	AKG2242A	undiluted	0	NA	negative	0	0	NA	negative	0	27.08	0.01	positive	3	negative		110	0.9988	-3.103	103	0.9998	-3.261
FR-357	France	Baby leaves	Baby leaves batavia, baby red lettuce, baby green lettuce	N	Unknown	France	Unknown	L:40672897 051 14:04	0	17.08.2022	11.08.2022	11.08.2022	02.09.2022	Dneasy PowerSoil PROKit(Qiagen)	172012928	05.09.2022	Premix Ex Taq (2x) probe qPCR, Bulk	AKG2242A	undiluted	0	NA	negative	0	0	NA	negative	0	27.1167	0.0378594	positive	3	negative		110	0.9988	-3.103	103	0.9998	-3.261
FR-358	France	Baby leaves	Baby leaves (green lettuce, red lettuce), red chard, lamb's lettuce, rocket	N	France	France	Unknown	L:40628188 051 15:48	0	12.08.2022	11.08.2022	11.08.2022	02.09.2022	Dneasy PowerSoil PROKit(Qiagen)	172012928	05.09.2022	Premix Ex Taq (2x) probe qPCR, Bulk	AKG2242A	undiluted	0	NA	negative	0	0	NA	negative	0	27.0667	0.0321455	positive	3	negative		110	0.9988	-3.103	103	0.9998	-3.261
FR-359	France	Mostly cut salads	curly escarole (min 40%) red chicory (min 10%) lamb's lettuce (min 10%)	N	France	France	Unknown	BD521911	0	19.08.2022	16.08.2022	16.08.2022	02.09.2022	Dneasy PowerSoil PROKit(Qiagen)	172012928	05.09.2022	Premix Ex Taq (2x) probe qPCR, Bulk	AKG2242A	undiluted	0	NA	negative	0	0	NA	negative	0	27.0833	0.0057735	positive	3	negative		110	0.9988	-3.103	103	0.9998	-3.261
FR-360	France	Baby leaves	Baby leaves batavia, baby red lettuce, baby green lettuce	N	France	France	Unknown	L:40727676 052 09:39	0	22.08.2022	16.08.2022	16.08.2022	02.09.2022	Dneasy PowerSoil PROKit(Qiagen)	172012928	05.09.2022	Premix Ex Taq (2x) probe qPCR, Bulk	AKG2242A	undiluted	0	NA	negative	0	0	NA	negative	0	27.09	0.0173205	positive	3	negative		110	0.9988	-3.103	103	0.9998	-3.261
FR-361	France	Baby leaves	Baby leaves (green lettuce, red lettuce), red chard, lamb's lettuce, rocket	N	France	France	Unknown	L:40717513 052 11:38	0	21.08.2022	16.08.2022	16.08.2022	02.09.2022	Dneasy PowerSoil PROKit(Qiagen)	172012928	05.09.2022	Premix Ex Taq (2x) probe qPCR, Bulk	AKG2242A	undiluted	0	NA	negative	0	0	NA	negative	0	27.0833	0.0208167	positive	3	negative		110	0.9988	-3.103	103	0.9998	-3.261
FR-362	France	Baby leaves	Baby leaves batavia, baby red lettuce, baby green lettuce	N	France	France	Unknown	L:40844300 052 12:44	0	02.09.2022	29.08.2022	30.08.2022	02.09.2022	Dneasy PowerSoil PROKit(Qiagen)	172012928	05.09.2022	Premix Ex Taq (2x) probe qPCR, Bulk	AKG2242A	undiluted	0	NA	negative	0	0	NA	negative	0	27.07	0.0360555	positive	3	negative		110	0.9988	-3.103	103	0.9998	-3.261
FR-363	France	Cut salads	Curly escarole (min 20%), iceberg (min 20%),escarole (min 10%),red chicory (min 10%)	N	France	France	Unknown	11A134213:40	0	03.09.2022	29.08.2022	30.08.2022	02.09.2022	Dneasy PowerSoil PROKit(Qiagen)	172012928	05.09.2022	Premix Ex Taq (2x) probe qPCR, Bulk	AKG2242A	undiluted	0	NA	negative	0	0	NA	negative	0	27.0967	0.0450925	positive	3	negative		110	0.9988	-3.103	103	0.9998	-3.261
FR-364	France	Baby leaves	Mixed of at least 3 varieties of young baby leaves among lettuce, lamb's lettuce, rocket, spinach, red chard.	N	France	France	Unknown	L:40812770 052 09:30	0	01.09.2022	29.08.2022	30.08.2022	02.09.2022	Dneasy PowerSoil PROKit(Qiagen)	172012928	05.09.2022	Premix Ex Taq (2x) probe qPCR, Bulk	AKG2242A	undiluted	0	NA	negative	0	0	NA	negative	0	27.0467	0.0057735	positive	3	negative		110	0.9988	-3.103	103	0.9998	-3.261
FR-365	France	Cut salads	Esccarole (min 55%) curly escarole (min 5%) red chicory (min 2%)	N	France, Spain	France	Unknown	BF511730	0	04.09.2022	29.08.2022	30.08.2022	02.09.2022	Dneasy PowerSoil PROKit(Qiagen)	172012928	05.09.2022	Premix Ex Taq (2x) probe qPCR, Bulk	AKG2242A	undiluted	0	NA	negative	0	0	NA	negative	0	27.0333	0.0152753	positive	3	negative		110	0.9988	-3.103	103	0.9998	-3.261
FR-366	France	Cut salads	Curly escarole (min 20%), iceberg (min 20%),escarole (min 10%),red chicory (min 10%)	N	France	France	Unknown	05A535220:48	0	14.09.2022	09.09.2022	09.09.2022	12.09.2022	Dneasy PowerSoil PROKit(Qiagen)	172012928	29.09.2022	Premix Ex Taq (2x) probe qPCR, Bulk	AKG2242A	undiluted	37.26	NA	positive	1	0	NA	negative	0	26.9433	0.011547	positive	3	positive	Sent to Madrid for confirmation. New standard (T1) produced yielded lower than expected DNA levels (=6200 oocysts). Standard curve from sample run FR-348 to FR-365 applied instead. This is applicable for samples from FR-366 to FR-389.	109.32	0.9985	-3.117	97.83	0.999	-3.375
FR-367	France	Mostly cut salads	curly escarole (min 40%) red chicory (min 10%) lamb's lettuce (min 10%)	N	France	France	Unknown	BH521803	0	13.09.2022	09.09.2022	09.09.2022	12.09.2022	Dneasy PowerSoil PROKit(Qiagen)	172012928	29.09.2022	Premix Ex Taq (2x) probe qPCR, Bulk	AKG2242A	undiluted	35.04	NA	positive	1	0	NA	negative	0	26.9067	0.0057735	positive	3	positive	Sent to Madrid for confirmation	109.32	0.9985	-3.117	97.83	0.999	-3.375
FR-368	France	Baby leaves	Baby leaves batavia, baby red lettuce, baby green lettuce	N	Unknown	France	Unknown	L;40935403 041 15:18	0	12.09.2022	09.09.2022	09.09.2022	12.09.2022	Dneasy PowerSoil PROKit(Qiagen)	172012928	29.09.2022	Premix Ex Taq (2x) probe qPCR, Bulk	AKG2242A	undiluted	37.27	0.22	positive	3	0	NA	negative	0	26.9367	0.0152753	positive	3	positive	Sent to Madrid for confirmation	109.32	0.9985	-3.117	97.83	0.999	-3.375
FR-369	France	Cut salads	Curly escarole (min 20%), iceberg (min 20%),escarole (min 10%),red chicory (min 10%)	N	France	France	Unknown	10A135220:20	0	10.09.2022	09.09.2022	09.09.2022	12.09.2022	Dneasy PowerSoil PROKit(Qiagen)	172012928	29.09.2022	Premix Ex Taq (2x) probe qPCR, Bulk	AKG2242A	undiluted	0	NA	negative	0	0	NA	negative	0	26.9467	0.0208167	positive	3	negative		109.32	0.9985	-3.117	97.83	0.999	-3.375
FR-370	France	Baby leaves	Baby leaves batavia, baby red lettuce, baby green lettuce	N	France	France	Unknown	L:40915301 042 11:37	0	09.09.2022	09.09.2022	09.09.2022	12.09.2022	Dneasy PowerSoil PROKit(Qiagen)	172012928	29.09.2022	Premix Ex Taq (2x) probe qPCR, Bulk	AKG2242A	undiluted	36.38	NA	positive	1	0	NA	negative	0	26.9567	0.0493288	positive	3	positive	Sent to Madrid for confirmation	109.32	0.9985	-3.117	97.83	0.999	-3.375
FR-371	France	Baby leaves	Baby leaves batavia, baby red lettuce, baby green lettuce	N	Unknown	France	Unknown	L:40973181 151 08:49	0	16.09.2022	12.09.2022	12.09.2022	15.09.2022	Dneasy PowerSoil PROKit(Qiagen)	172012928	29.09.2022	Premix Ex Taq (2x) probe qPCR, Bulk	AKG2242A	undiluted	0	NA	negative	0	0	NA	negative	0	26.9967	0.0404145	positive	3	negative		109.32	0.9985	-3.117	97.83	0.999	-3.375
FR-372	France	Cut salads	Esccarole (min 55%) curly escarole (min 5%) red chicory (min 2%)	N	France	France	Unknown	BG511411	0	19.09.2022	12.09.2022	12.09.2022	15.09.2022	Dneasy PowerSoil PROKit(Qiagen)	172012928	29.09.2022	Premix Ex Taq (2x) probe qPCR, Bulk	AKG2242A	undiluted	35.94	NA	positive	1	0	NA	negative	0	27	0.03	positive	3	positive	Sent to Madrid for confirmation	109.32	0.9985	-3.117	97.83	0.999	-3.375
FR-373	France	Cut salads	Curly escarole (min 20%), iceberg (min 20%),escarole (min 10%),red chicory (min 10%)	N	France	France	Unknown	07A336214:37	0	19.09.2022	12.09.2022	12.09.2022	15.09.2022	Dneasy PowerSoil PROKit(Qiagen)	172012928	29.09.2022	Premix Ex Taq (2x) probe qPCR, Bulk	AKG2242A	undiluted	0	NA	negative	0	0	NA	negative	0	27.0167	0.011547	positive	3	negative		109.32	0.9985	-3.117	97.83	0.999	-3.375
FR-374	France	Baby leaves	Baby leaves (green lettuce, red lettuce), red chard, lamb's lettuce, rocket	N	Unknown	France	Unknown	L:40963202 121 18:32	0	15.09.2022	12.09.2022	12.09.2022	15.09.2022	Dneasy PowerSoil PROKit(Qiagen)	172012928	29.09.2022	Premix Ex Taq (2x) probe qPCR, Bulk	AKG2242A	undiluted	0	NA	negative	0	0	NA	negative	0	26.9467	0.0602771	positive	3	negative		109.32	0.9985	-3.117	97.83	0.999	-3.375
FR-375	France	Baby leaves	Baby green lettuce, baby red lettuce ,baby spinach, lamb's lettuce	N	Unknown	France	Unknown	L:40971425 052 16:20	0	15.09.2022	12.09.2022	12.09.2022	15.09.2022	Dneasy PowerSoil PROKit(Qiagen)	172012928	29.09.2022	Premix Ex Taq (2x) probe qPCR, Bulk	AKG2242A	undiluted	36.3	NA	positive	1	0	NA	negative	0	26.98	0.0173205	positive	3	positive	Sent to Madrid for confirmation	109.32	0.9985	-3.117	97.83	0.999	-3.375
FR-376	France	Baby leaves	Baby green lettuce, baby red lettuce ,baby spinach, lamb's lettuce	N	Unknown	France	Unknown	L:40934852 052 11:20	0	12.09.2022	12.09.2022	12.09.2022	15.09.2022	Dneasy PowerSoil PROKit(Qiagen)	172012928	29.09.2022	Premix Ex Taq (2x) probe qPCR, Bulk	AKG2242A	undiluted	0	NA	negative	0	0	NA	negative	0	26.9533	0.0251661	positive	3	negative		109.32	0.9985	-3.117	97.83	0.999	-3.375
FR-377	France	Cut salads	Esccarole (min 55%) curly escarole (min 5%) red chicory (min 2%)	N	France	France	Unknown	BH511149	0	20.09.2022	13.09.2022	13.09.2022	19.09.2022	Dneasy PowerSoil PROKit(Qiagen)	172012928	29.09.2022	Premix Ex Taq (2x) probe qPCR, Bulk	AKG2242A	undiluted	0	NA	negative	0	0	NA	negative	0	26.9233	0.011547	positive	3	negative		109.32	0.9985	-3.117	97.83	0.999	-3.375
FR-378	France	Cut salads	Curly escarole (min 20%), iceberg (min 20%),escarole (min 10%),red chicory (min 10%)	N	France	France	Unknown	11A536219:17	0	21.09.2022	13.09.2022	13.09.2022	19.09.2022	Dneasy PowerSoil PROKit(Qiagen)	172012928	29.09.2022	Premix Ex Taq (2x) probe qPCR, Bulk	AKG2242A	undiluted	0	NA	negative	0	0	NA	negative	0	26.89	0.0793725	positive	3	negative		109.32	0.9985	-3.117	97.83	0.999	-3.375
FR-379	France	Mostly cut salads	curly escarole (min 40%) red chicory (min 10%) lamb's lettuce (min 10%)	N	France	France	Unknown	BG521916	0	19.09.2022	13.09.2022	13.09.2022	19.09.2022	Dneasy PowerSoil PROKit(Qiagen)	172012928	29.09.2022	Premix Ex Taq (2x) probe qPCR, Bulk	AKG2242A	undiluted	0	NA	negative	0	0	NA	negative	0	26.8267	0.0404145	positive	3	negative		109.32	0.9985	-3.117	97.83	0.999	-3.375
FR-380	France	Baby leaves	Baby leaves batavia, baby red lettuce, baby green lettuce	N	Unknown	France	Unknown	L:41024475 151 08:05	0	20.09.2022	15.09.2022	15.09.2022	19.09.2022	Dneasy PowerSoil PROKit(Qiagen)	172012928	29.09.2022	Premix Ex Taq (2x) probe qPCR, Bulk	AKG2242A	undiluted	0	NA	negative	0	0	NA	negative	0	26.78	0.105357	positive	3	negative		109.32	0.9985	-3.117	97.83	0.999	-3.375
FR-381	France	Cut salads	Esccarole (min 55%) curly escarole (min 5%) red chicory (min 2%)	N	France	France	Unknown	BI511034	0	21.09.2022	15.09.2022	15.09.2022	19.09.2022	Dneasy PowerSoil PROKit(Qiagen)	172012928	29.09.2022	Premix Ex Taq (2x) probe qPCR, Bulk	AKG2242A	undiluted	0	NA	negative	0	0	NA	negative	0	26.8867	0.0635085	positive	3	negative		109.32	0.9985	-3.117	97.83	0.999	-3.375
FR-382	France	Cut salads	Curly escarole (min 20%), iceberg (min 20%),escarole (min 10%),red chicory (min 10%)	N	France	France	Unknown	11A536219:34	0	21.09.2022	15.09.2022	15.09.2022	19.09.2022	Dneasy PowerSoil PROKit(Qiagen)	172012928	29.09.2022	Premix Ex Taq (2x) probe qPCR, Bulk	AKG2242A	undiluted	36.39	NA	positive	1	0	NA	negative	0	26.8967	0.011547	positive	3	positive	To be confirmed	109.32	0.9985	-3.117	97.83	0.999	-3.375
FR-383	France	Mostly cut salads	curly escarole (min 40%) red chicory (min 10%) lamb's lettuce (min 10%)	N	France	France	Unknown	BG521915	0	19.09.2022	15.09.2022	15.09.2022	19.09.2022	Dneasy PowerSoil PROKit(Qiagen)	172012928	29.09.2022	Premix Ex Taq (2x) probe qPCR, Bulk	AKG2242A	undiluted	0	NA	negative	0	0	NA	negative	0	26.8333	0.061101	positive	3	negative		109.32	0.9985	-3.117	97.83	0.999	-3.375
FR-384	France	Baby leaves	Mixed of at least 3 varieties of young baby leaves among lettuce, lamb's lettuce, rocket, spinach, red chard.	N	France	France	Unknown	L:40971441 052 11:33	0	16.09.2022	16.09.2022	16.09.2022	19.09.2022	Dneasy PowerSoil PROKit(Qiagen)	172012928	29.09.2022	Premix Ex Taq (2x) probe qPCR, Bulk	AKG2242A	undiluted	0	NA	negative	0	0	NA	negative	0	26.8233	0.0378594	positive	3	negative		109.32	0.9985	-3.117	97.83	0.999	-3.375
FR-385	France	Baby leaves	Baby spinach (15%) red chard( min 15%) rocket (15%)	N	Unknown	France	Unknown	L:41005782 051 21:17	0	19.09.2022	16.09.2022	16.09.2022	23.09.2022	Dneasy PowerSoil PROKit(Qiagen)	172012928	29.09.2022	Premix Ex Taq (2x) probe qPCR, Bulk	AKG2242A	undiluted	0	NA	negative	0	0	NA	negative	0	26.8067	0.0208167	positive	3	negative	Two pellets obtained from one sample, both pellets extracted and combined.	109.32	0.9985	-3.117	97.83	0.999	-3.375
FR-386	France	Baby leaves	Baby green lettuce, baby red lettuce ,baby spinach, lamb's lettuce	N	Unknown	France	Unknown	L:41006742 051 16:58	0	18.09.2022	16.09.2022	16.09.2022	22.09.2022	Dneasy PowerSoil PROKit(Qiagen)	172012928	29.09.2022	Premix Ex Taq (2x) probe qPCR, Bulk	AKG2242A	undiluted	0	NA	negative	0	0	NA	negative	0	26.96	0.0360555	positive	3	negative		109.32	0.9985	-3.117	97.83	0.999	-3.375
FR-387	France	Mostly cut salads	curly escarole (min 40%) red chicory (min 10%) lamb's lettuce (min 10%)	N	France	France	Unknown	BF502004	0	18.09.2022	16.09.2022	16.09.2022	22.09.2022	Dneasy PowerSoil PROKit(Qiagen)	172012928	29.09.2022	Premix Ex Taq (2x) probe qPCR, Bulk	AKG2242A	undiluted	0	NA	negative	0	0	NA	negative	0	26.9533	0.0288675	positive	3	negative		109.32	0.9985	-3.117	97.83	0.999	-3.375
FR-388	France	Baby leaves	Baby leaves batavia, baby red lettuce, baby green lettuce	N	Unknown	France	Unknown	L:41052846 051 12:31	0	23.09.2022	19.09.2022	19.09.2022	22.09.2022	Dneasy PowerSoil PROKit(Qiagen)	172012928	29.09.2022	Premix Ex Taq (2x) probe qPCR, Bulk	AKG2242A	undiluted	36.04	NA	positive	1	0	NA	negative	0	26.9667	0.0493288	positive	3	positive	Sent to Madrid for confirmation	109.32	0.9985	-3.117	97.83	0.999	-3.375
FR-389	France	Cut salads	Esccarole (min 55%) curly escarole (min 5%) red chicory (min 2%)	N	France	France	Unknown	BF511952	0	25.09.2022	19.09.2022	19.09.2022	22.09.2022	Dneasy PowerSoil PROKit(Qiagen)	172012928	29.09.2022	Premix Ex Taq (2x) probe qPCR, Bulk	AKG2242A	undiluted	0	NA	negative	0	0	NA	negative	0	26.9433	0.011547	positive	3	negative	New standard (T1) produced yielded lower than expected DNA levels (8300 oocysts). Standard curve from sample run FR-348 to FR-365 applied instead. This is applicable for samples from FR-390 to FR-398.	109.32	0.9985	-3.117	97.83	0.999	-3.375
FR-390	France	Baby leaves	Baby leaves (green lettuce, red lettuce), red chard, lamb's lettuce, rocket	N	Unknown	France	Unknown	L:41046463 151 12:32	0	23.09.2022	19.09.2022	19.09.2022	22.09.2022	Dneasy PowerSoil PROKit(Qiagen)	172012928	06.10.2022	Premix Ex Taq (2x) probe qPCR, Bulk	AKG2243A	undiluted	0	NA	negative	0	0	NA	negative	0	26.9033	0.0378594	positive	3	negative		108.5	0.9983	-3.134	100	0.9996	-3.3153
FR-391	France	Cut salads	Curly escarole (min 20%), iceberg (min 20%),escarole (min 10%),red chicory (min 10%)	N	France	France	Unknown	10A237217:26	0	25.09.2022	19.09.2022	19.09.2022	22.09.2022	Dneasy PowerSoil PROKit(Qiagen)	172012928	06.10.2022	Premix Ex Taq (2x) probe qPCR, Bulk	AKG2243A	undiluted	0	NA	negative	0	0	NA	negative	0	26.8667	0.0152753	positive	3	negative		108.5	0.9983	-3.134	100	0.9996	-3.3153
FR-392	France	Cut salads	Curly escarole (min 20%), iceberg (min 20%),escarole (min 10%),red chicory (min 10%)	N	France	France	Unknown	11A537220:38	0	28.09.2022	22.09.2022	22.09.2022	26.09.2022	Dneasy PowerSoil PROKit(Qiagen)	172012928	06.10.2022	Premix Ex Taq (2x) probe qPCR, Bulk	AKG2243A	undiluted	0	NA	negative	0	0	NA	negative	0	26.85	0.04	positive	3	negative		108.5	0.9983	-3.134	100	0.9996	-3.3153
FR-393	France	Cut salads	Esccarole (min 55%) curly escarole (min 5%) red chicory (min 2%)	N	France	France	Unknown	BH511902	0	27.09.2022	22.09.2022	22.09.2022	26.09.2022	Dneasy PowerSoil PROKit(Qiagen)	172012928	06.10.2022	Premix Ex Taq (2x) probe qPCR, Bulk	AKG2243A	undiluted	0	NA	negative	0	0	NA	negative	0	26.83	0.02	positive	3	negative		108.5	0.9983	-3.134	100	0.9996	-3.3153
FR-394	France	Baby leaves	Baby leaves batavia, baby red lettuce, baby green lettuce	N	France	France	Unknown	L:41074762 041 14:33	0	25.09.2022	22.09.2022	22.09.2022	26.09.2022	Dneasy PowerSoil PROKit(Qiagen)	172012928	06.10.2022	Premix Ex Taq (2x) probe qPCR, Bulk	AKG2243A	undiluted	0	NA	negative	0	0	NA	negative	0	26.85	0.01	positive	3	negative		108.5	0.9983	-3.134	100	0.9996	-3.3153
FR-395	France	Baby leaves	Baby leaves (green lettuce, red lettuce), red chard, lamb's lettuce, rocket	N	Unknown	France	Unknown	L:41092241 151 13:53	0	27.09.2022	22.09.2022	22.09.2022	26.09.2022	Dneasy PowerSoil PROKit(Qiagen)	172012928	06.10.2022	Premix Ex Taq (2x) probe qPCR, Bulk	AKG2243A	undiluted	0	NA	negative	0	0	NA	negative	0	26.85	0.034641	positive	3	negative		108.5	0.9983	-3.134	100	0.9996	-3.3153
FR-396	France	Cut salads	Esccarole (min 55%) curly escarole (min 5%) red chicory (min 2%)	N	France	France	Unknown	BE512014	0	01.10.2022	26.09.2022	26.09.2022	26.09.2022	Dneasy PowerSoil PROKit(Qiagen)	172012928	06.10.2022	Premix Ex Taq (2x) probe qPCR, Bulk	AKG2243A	undiluted	0	NA	negative	0	0	NA	negative	0	26.8167	0.011547	positive	3	negative		108.5	0.9983	-3.134	100	0.9996	-3.3153
FR-397	France	Cut salads	Curly escarole (min 20%), iceberg (min 20%),escarole (min 10%),red chicory (min 10%)	N	France	France	Unknown	11A138215:36	0	01.10.2022	26.09.2022	26.09.2022	26.09.2022	Dneasy PowerSoil PROKit(Qiagen)	172012928	06.10.2022	Premix Ex Taq (2x) probe qPCR, Bulk	AKG2243A	undiluted	0	NA	negative	0	0	NA	negative	0	26.8233	0.0251661	positive	3	negative		108.5	0.9983	-3.134	100	0.9996	-3.3153
FR-398	France	Mostly cut salads	curly escarole (min 40%) red chicory (min 10%) lamb's lettuce (min 10%)	N	France	France	Unknown	BE521816	0	01.10.2022	26.09.2022	26.09.2022	26.09.2022	Dneasy PowerSoil PROKit(Qiagen)	172012928	06.10.2022	Premix Ex Taq (2x) probe qPCR, Bulk	AKG2243A	undiluted	0	NA	negative	0	0	NA	negative	0	26.83	0.043589	positive	3	negative		108.5	0.9983	-3.134	100	0.9996	-3.3153

## Sheet: Germany
Sample Number	Sampling Country	Category (Baby leaves OR Cut salads OR Other OR Mostly baby leaves OR Mostly cut salads)	Salad Composition	Organic (Y/N)	Country Origin (cultivation)	Packaging Country by barcode	Date of packaging	LOT OR Batch OR Time stamp	replicates	Expiration date	Date of sampling	Date of sample processing (washing)	Date of DNA extraction	DNA extraction Kit (incl. Freeze-Thaw cycles)	DNA extraction Kit LOT number	Date of qPCR	qPCR Mastermix	qPCR Mastermix LOT number	DNA template dilution	529-RE CTmean	529-RE CT-SD	529-RE Result	529-RE positive replicates of 3 replicates	B1 CTmean	B1 CT-SD	B1 Result	B1 positive replicates of 3 replicates	IAC CTmean	IAC CT-SD	IAC Result	IAC positive replicates of 3 replicates	Final Result	Comment	qPCR comment	Date of qPCR 1:2 diluted	qPCR Mastermix 1:2 diluted	qPCR Mastermix LOT number 1:2 diluted	DNA template dilution 1:2 diluted	529-RE Ctmean 1:2 diluted	529-RE CT-SD 1:2 diluted	529-RE Result 1:2 diluted	529-RE positive replicates of 3 replicates 1:2 diluted	B1 Ctmean 1:2 diluted	B1 CT-SD 1:2 diluted	B1 Result 1:2 diluted	B1 positive replicates of 3 replicates 1:2 diluted	IAC Ctmean 1:2 diluted	IAC CT-SD 1:2 diluted	IAC Result 1:2 diluted
DE-001	Germany	Baby leaves	baby spinach (min. 50%), red chard (mind. 10%), arugula (mind. 5%)	N	Unknown	France	Unknown	EMB 59488 AD 5.1 E437114:35	0	26.09.2021	23.09.2021	23.09.2021	06.12.2021	FastDNA™ SPIN Kit for Soil (MP Biomedicals)	118090 / 157173 (Exp.Date 31.03.25)	09.12.2021	SensiFAST™ Probe Lo-ROX Kit	SFPL-919212A und SFPL-919411A	undiluted	0	0	negative	0/3	0	0	negative	0/3	27.2796	0.0765983	positive	3/3	negative		NA
DE-002	Germany	Cut salads	endive, frisée, radicchio	N	Unknown	Germany	Unknown	26.09.S J1 16:01	0	26.09.2021	23.09.2021	24.09.2021	06.12.2021	FastDNA™ SPIN Kit for Soil (MP Biomedicals)	118090 / 157173 (Exp.Date 31.03.25)	09.12.2021	SensiFAST™ Probe Lo-ROX Kit	SFPL-919212A und SFPL-919411A	undiluted	0	0	negative	0/3	0	0	negative	0/3	27.3052	0.236182	positive	3/3	negative	laut https://shop.rewe.de/p/blattsalat-mix-150g/2104234?source=mc, Hersteller: HAVITA Berlin Frischgemüse GmbH, Lindenberger Straße 85, 13059 Berlin	NA
DE-003	Germany	Baby leaves	baby spinach (min. 50%), red chard (mind. 10%), arugula (mind. 5%)	N	Unknown	France	Unknown	EMB 59488 AD 2.1 E338118:44	0	02.10.2021	28.09.2021	01.10.2021	06.12.2021	FastDNA™ SPIN Kit for Soil (MP Biomedicals)	118090 / 157173 (Exp.Date 31.03.25)	09.12.2021	SensiFAST™ Probe Lo-ROX Kit	SFPL-919212A und SFPL-919411A	undiluted	0	0	negative	0/3	0	0	negative	0/3	27.2176	0.144934	positive	3/3	negative		NA
DE-004	Germany	Cut salads	endive, frisée, radicchio	N	Unknown	Germany	Unknown	01.10T17 10:37	0	01.10.2021	28.09.2021	01.10.2021	06.12.2021	FastDNA™ SPIN Kit for Soil (MP Biomedicals)	118090 / 157173 (Exp.Date 31.03.25)	09.12.2021	SensiFAST™ Probe Lo-ROX Kit	SFPL-919212A und SFPL-919411A	undiluted	0	0	negative	0/3	0	0	negative	0/3	27.1343	0.272504	positive	3/3	negative	laut https://shop.rewe.de/p/blattsalat-mix-150g/2104234?source=mc, Hersteller: HAVITA Berlin Frischgemüse GmbH, Lindenberger Straße 85, 13059 Berlin	NA
DE-005	Germany	Mostly cut salads	lollo rossa, 30% spinach, red chard	N	Unknown	France	Unknown	L-3823/ 134894/ 134895/ 134896/ 134897; 37413346M11/ST, 09:51	0	01.10.2021	28.09.2021	01.10.2021	06.12.2021	FastDNA™ SPIN Kit for Soil (MP Biomedicals)	118090 / 157173 (Exp.Date 31.03.25)	09.12.2021	SensiFAST™ Probe Lo-ROX Kit	SFPL-919212A und SFPL-919411A	undiluted	0	0	negative	0/3	0	0	negative	0/3	27.3825	0.0329784	positive	3/3	negative		NA
DE-006	Germany	Mostly cut salads	endive (mind.44%), frisée (mind.6%), baby spinach (mind.3%), radicchio (mind. 3%)	N	Unknown	France	Unknown	EMB 59488 AD 1.1 E238112:13	0	01.10.2021	28.09.2021	01.10.2021	06.12.2021	FastDNA™ SPIN Kit for Soil (MP Biomedicals)	118090 / 157173 (Exp.Date 31.03.25)	09.12.2021	SensiFAST™ Probe Lo-ROX Kit	SFPL-919212A und SFPL-919411A	undiluted	0	0	negative	0/3	0	0	negative	0/3	27.1848	0.0649547	positive	3/3	negative	cut salads, but contains also baby spinach	NA
DE-007	Germany	Mostly cut salads	lollo rossa, 30% spinach, red chard	N	Unknown	France	Unknown	L-3927/ 134894/ 134895/ 134896/ 134897, 37457913M11/ST, 13:13	0	05.10.2021	28.09.2021	01.10.2021	06.12.2021	FastDNA™ SPIN Kit for Soil (MP Biomedicals)	118090 / 157173 (Exp.Date 31.03.25)	09.12.2021	SensiFAST™ Probe Lo-ROX Kit	SFPL-919212A und SFPL-919411A	undiluted	0	0	negative	0/3	0	0	negative	0/3	27.3314	0.0388443	positive	3/3	negative		NA
DE-008	Germany	Baby leaves	baby spinach (min. 50%), red chard (mind. 10%), arugula (mind. 5%)	N	Unknown	France	Unknown	EMB 59488 AD 4.1 E139120:31	0	07.10.2021	01.10.2021	07.10.2021	15.12.2021	FastDNA™ SPIN Kit for Soil (MP Biomedicals)	157173 (Exp.Date 31.03.25)	01.02.2022	SensiFAST™ Probe Lo-ROX Kit	SFPL-919411A	undiluted	0	0	negative	0/3	0	0	negative	0/3	27.4422	0.122165	positive	3/3	negative		NA
DE-009	Germany	Baby leaves	baby spinach (min. 50%), red chard (mind. 10%),rocket (mind. 5%)	N	Unknown	France	Unknown	EMB 59488 AD 4.1 E139120:14	1	07.10.2021	01.10.2021	07.10.2021	15.12.2021	FastDNA™ SPIN Kit for Soil (MP Biomedicals)	157173 (Exp.Date 31.03.25)	01.02.2022	SensiFAST™ Probe Lo-ROX Kit	SFPL-919411A	undiluted	0	0	negative	0/3	0	0	negative	0/3	27.6374	0.0446042	positive	3/3	negative		NA
DE-010	Germany	Mostly cut salads	endive (mind.44%), frisée (mind.6%), baby spinach (mind.3%), radicchio (mind. 3%)	N	Unknown	France	Unknown	EMB 59488 AD 2.1 E139115:31	0	07.10.2021	01.10.2021	07.10.2021	15.12.2021	FastDNA™ SPIN Kit for Soil (MP Biomedicals)	157173 (Exp.Date 31.03.25)	01.02.2022	SensiFAST™ Probe Lo-ROX Kit	SFPL-919411A	undiluted	0	0	negative	0/3	0	0	negative	0/3	27.6903	0.105148	positive	3/3	negative		NA
DE-011	Germany	Baby leaves	baby spinach (min. 50%), red chard (mind. 10%), arugula (mind. 5%)	N	Unknown	France	Unknown	EMB 59488 AD 5.1 E342114:17	0	30.10.2021	25.10.2021	25.10.2021	15.12.2021	FastDNA™ SPIN Kit for Soil (MP Biomedicals)	157173 (Exp.Date 31.03.25)	01.02.2022	SensiFAST™ Probe Lo-ROX Kit	SFPL-919411A	undiluted	0	0	negative	0/3	0	0	negative	0/3	27.5134	0.0369604	positive	3/3	negative		NA
DE-012	Germany	Cut salads	endive, frisée, radicchio	N	Unknown	Germany	Unknown	27.10.P17 08:28	0	27.10.2021	25.10.2021	25.10.2021	15.12.2021	FastDNA™ SPIN Kit for Soil (MP Biomedicals)	157173 (Exp.Date 31.03.25)	01.02.2022	SensiFAST™ Probe Lo-ROX Kit	SFPL-919411A	undiluted	0	0	negative	0/3	0	0	negative	0/3	27.6258	0.13906	positive	3/3	negative	laut https://shop.rewe.de/p/blattsalat-mix-150g/2104234?source=mc, Hersteller: HAVITA Berlin Frischgemüse GmbH, Lindenberger Straße 85, 13059 Berlin	NA
DE-013	Germany	Baby leaves	baby spinach (min. 50%), red chard (mind. 10%), arugula (mind. 5%)	N	Unknown	France	Unknown	EMB 59488 AD 7.1 E541119:19	0	25.10.2021	25.10.2021	25.10.2021	15.12.2021	FastDNA™ SPIN Kit for Soil (MP Biomedicals)	157173 (Exp.Date 31.03.25)	01.02.2022	SensiFAST™ Probe Lo-ROX Kit	SFPL-919411A	undiluted	0	0	negative	0/3	0	0	negative	0/3	27.6243	0.0356883	positive	3/3	negative		NA
DE-014	Germany	Baby leaves	lambs lettuce, arugula	N	Unknown	France	Unknown	EMB 59488 AD 4.1 E342107:34	0	30.10.2021	25.10.2021	25.10.2021	15.12.2021	FastDNA™ SPIN Kit for Soil (MP Biomedicals)	157173 (Exp.Date 31.03.25)	01.02.2022	SensiFAST™ Probe Lo-ROX Kit	SFPL-919411A	undiluted	0	0	negative	0/3	0	0	negative	0/3	27.497	0.0310212	positive	3/3	negative		NA
DE-015	Germany	Baby leaves	lambs lettuce, arugula	N	Unknown	France	Unknown	EMB 59488 AD 4.1 E342107:33	1	30.10.2021	25.10.2021	25.10.2021	15.12.2021	FastDNA™ SPIN Kit for Soil (MP Biomedicals)	157173 (Exp.Date 31.03.25)	01.02.2022	SensiFAST™ Probe Lo-ROX Kit	SFPL-919411A	undiluted	0	0	negative	0/3	0	0	negative	0/3	27.6717	0.0545898	positive	3/3	negative	same LOT as DE-014	NA
DE-016	Germany	Baby leaves	lambs lettuce, arugula	N	Unknown	France	Unknown	EMB 59488 AD 4.1 E242106:22	0	29.10.2021	25.10.2021	25.10.2021	15.12.2021	FastDNA™ SPIN Kit for Soil (MP Biomedicals)	157173 (Exp.Date 31.03.25)	01.02.2022	SensiFAST™ Probe Lo-ROX Kit	SFPL-919411A	undiluted	0	0	negative	0/3	0	0	negative	0/3	27.628	0.0853434	positive	3/3	negative		NA
DE-017	Germany	Baby leaves	lambs lettuce, arugula	N	Unknown	France	Unknown	EMB 59488 AD 4.1 E342107:29	1	30.10.2021	27.10.2021	28.10.2021	15.12.2021	FastDNA™ SPIN Kit for Soil (MP Biomedicals)	157173 (Exp.Date 31.03.25)	01.02.2022	SensiFAST™ Probe Lo-ROX Kit	SFPL-919411A	undiluted	0	0	negative	0/3	0	0	negative	0/3	27.5857	0.0845668	positive	3/3	negative		NA
DE-018	Germany	Baby leaves	baby spinach (min. 50%), red chard (mind. 10%), arugula (mind. 5%)	N	Unknown	France	Unknown	EMB 59488 AD 6.1 E442115:46	0	31.10.2021	27.10.2021	28.10.2021	15.12.2021	FastDNA™ SPIN Kit for Soil (MP Biomedicals)	157173 (Exp.Date 31.03.25)	01.02.2022	SensiFAST™ Probe Lo-ROX Kit	SFPL-919411A	undiluted	0	0	negative	0/3	0	0	negative	0/3	27.4864	0.097575	positive	3/3	negative		NA
DE-019	Germany	Cut salads	63% endive, 27% frisée,10% radicchio	N	Unknown	Germany	Unknown	31.10.21 G 07:18 296 1	0	31.10.2021	27.10.2021	28.10.2021	15.12.2021	FastDNA™ SPIN Kit for Soil (MP Biomedicals)	157173 (Exp.Date 31.03.25)	01.02.2022	SensiFAST™ Probe Lo-ROX Kit	SFPL-919411A	undiluted	0	0	negative	0/3	0	0	negative	0/3	27.6502	0.0354484	positive	3/3	negative	according to package: packed by Gartenfrisch Jung GmbH, Herrmann-Jung-Str. 2, 74249 Jagsthausen, Deutschland, SAP 5229475 for EDEKA	NA
DE-020	Germany	Baby leaves	35% green batavia, 25% red batavia, 15% mini romaine, 15% arugula, 10% young spinach	N	Unknown	Germany	Unknown	30.10.21 G 07:54 296 2	0	30.10.2021	27.10.2021	28.10.2021	16.12.2021	FastDNA™ SPIN Kit for Soil (MP Biomedicals)	157173 (Exp.Date 31.03.25)	01.02.2022	SensiFAST™ Probe Lo-ROX Kit	SFPL-919411A	undiluted	0	0	negative	0/3	0	0	negative	0/3	27.6031	0.044907	positive	3/3	negative	according to package: packed by Gartenfrisch Jung GmbH, Herrmann-Jung-Str. 2, 74249 Jagsthausen, Deutschland, SAP 5229475 for EDEKA	NA
DE-021	Germany	Baby leaves	35% green oak leaf lettuce, 25% red oak leaf lettuce, 20% lambs lettuce, 10% red chard, 10% young spinach	N	Unknown	Germany	Unknown	30.10.21 G 09:57 296 2	0	30.10.2021	27.10.2021	28.10.2021	16.12.2021	FastDNA™ SPIN Kit for Soil (MP Biomedicals)	157173 (Exp.Date 31.03.25)	01.02.2022	SensiFAST™ Probe Lo-ROX Kit	SFPL-919411A	undiluted	0	0	negative	0/3	0	0	negative	0/3	27.6434	0.232318	positive	3/3	negative	according to package: packed by Gartenfrisch Jung GmbH, Herrmann-Jung-Str. 2, 74249 Jagsthausen, Deutschland, SAP 5229475 for EDEKA	NA
DE-022	Germany	Baby leaves	baby spinach (min. 50%), red chard (mind. 10%), arugula (mind. 5%)	N	Unknown	France	Unknown	EMB 59488 AD 8.1 E542115:55	0	01.11.2021	27.10.2021	28.10.2021	16.12.2021	FastDNA™ SPIN Kit for Soil (MP Biomedicals)	157173 (Exp.Date 31.03.25)	01.02.2022	SensiFAST™ Probe Lo-ROX Kit	SFPL-919411A	undiluted	0	0	negative	0/3	0	0	negative	0/3	27.6395	0.0752952	positive	3/3	negative		NA
DE-023	Germany	Baby leaves	35% lollo bionda, 25% lollo rossa, 20% arugula with wasabi taste, 10% red chard, 10% mizuna lettuce	N	Unknown	Germany	Unknown	30.10.21 G 12:27 296 2	0	30.10.2021	27.10.2021	28.10.2021	16.12.2021	FastDNA™ SPIN Kit for Soil (MP Biomedicals)	157173 (Exp.Date 31.03.25)	01.02.2022	SensiFAST™ Probe Lo-ROX Kit	SFPL-919411A	undiluted	0	0	negative	0/3	0	0	negative	0/3	27.5579	0.0936454	positive	3/3	negative	according to package: packed by Gartenfrisch Jung GmbH, Herrmann-Jung-Str. 2, 74249 Jagsthausen, Deutschland, SAP 5229475 for EDEKA	NA
DE-024	Germany	Baby leaves	35% lollo bionda, 25% lollo rossa, 20% arugula with wasabi taste, 10% red chard, 10% mizuna lettuce	N	Unknown	Germany	Unknown	30.10.21 G 12:29 296 2	1	30.10.2021	27.10.2021	28.10.2021	16.12.2021	FastDNA™ SPIN Kit for Soil (MP Biomedicals)	157173 (Exp.Date 31.03.25)	01.02.2022	SensiFAST™ Probe Lo-ROX Kit	SFPL-919411A	undiluted	0	0	negative	0/3	0	0	negative	0/3	27.5494	0.0847107	positive	3/3	negative	according to package: packed by Gartenfrisch Jung GmbH, Herrmann-Jung-Str. 2, 74249 Jagsthausen, Deutschland, SAP 5229475 for EDEKA	NA
DE-025	Germany	Baby leaves	35% green oak leaf lettuce, 25% red oak leaf lettuce, 20% lambs lettuce, 10% red chard, 10% young spinach	N	Unknown	Germany	Unknown	30.10.21 G 10:41 296 2	1	30.10.2021	27.10.2021	28.10.2021	16.12.2021	FastDNA™ SPIN Kit for Soil (MP Biomedicals)	157173 (Exp.Date 31.03.25)	01.02.2022	SensiFAST™ Probe Lo-ROX Kit	SFPL-919411A	undiluted	0	0	negative	0/3	0	0	negative	0/3	27.5086	0.119807	positive	3/3	negative	according to package: packed by Gartenfrisch Jung GmbH, Herrmann-Jung-Str. 2, 74249 Jagsthausen, Deutschland, SAP 5229475 for EDEKA	NA
[truncated: 355 more rows]
[truncated: 3 more columns]

## Sheet: Italy
Sample Number	Sampling Country	Category (Baby leaves OR Cut salads OR Other OR Mostly baby leaves OR Mostly cut salads)	Salad Composition	Organic (Y/N)	Country Origin (cultivation)	Packaging Country by barcode	Date of packaging	LOT OR Batch OR Time stamp	replicates	Expiration date	Date of sampling	Date of sample processing (washing)	Date of DNA extraction	DNA extraction Kit (incl. Freeze-Thaw cycles)	DNA extraction Kit LOT number	Date of qPCR	qPCR Mastermix	qPCR Mastermix LOT number	DNA template dilution	529-RE CTmean	529-RE CT-SD	529-RE Result	529-RE positive replicates of 3 replicates	B1 CTmean	B1 CT-SD	B1 Result	B1 positive replicates of 3 replicates	IAC CTmean	IAC CT-SD	IAC Result	IAC positive replicates of 3 replicates	Final Result	Comment	Standard curve (Efficency)	Standard curve (R2)	Standard curve Slope	Date of qPCR2	qPCR Mastermix3	qPCR Mastermix LOT number4	DNA template dilution5	529-RE CTmean6	529-RE CT-SD7	529-RE Result8	529-RE positive replicates of 3 replicates9	B1 CTmean10	B1 CT-SD11	B1 Result12	B1 positive replicates of 3 replicates13	IAC CTmean14
[truncated: 320 more rows]
[truncated: 7 more columns]

[truncated: 8 more sheets: Norway, Poland, Portugal, Spain, UK, Materials, qPCR positive samples, ITS-1 assay]
