# Supplementary material for: Molecular detection of Toxoplasma gondii in ready-to-eat salad mixes: multi-country survey using a validated and harmonised standard operating procedure, Europe, 2021 to 2022
Source: Euro Surveill. 2025 Jun 5;30(22):2400594. doi: 10.2807/1560-7917.ES.2025.30.22.2400594 (PMC12143121; doi:10.2807/1560-7917.ES.2025.30.22.2400594)
Supplement: Supplementary Material 3 [file 24-00594_LALLE_Supplement3.xlsx]

## Sheet: Descrition and statment
This supplementary material is hosted by Eurosurveillance as supporting information alongside the article “Molecular detection of Toxoplasma gondii in ready-to-eat salad mixes in Europe: results from a large multi-country survey using a validated and harmonised standard operating procedure”, on behalf of the authors, who remain responsible for the accuracy and appropriateness of the content. The …
The Supplemental Table S2 contains all the raw data (anonymized) of the Interlaboratory Validation (ILV) conducted in 9 European countries before the RTE Salad Survey

## Sheet: Reagents, Equipent, Settings
	LAB-1	LAB-2	LAB-3	LAB-4	LAB-5	LAB-6	LAB-7	LAB-8	LAB-9
Salad type	RTE baby spinach	RTE lamb's lettuce	RTE lamb's lettuce (organic)	RTE lamb's lettuce	RTE lamb's lettuce	RTE baby lettuce	RTE rocket	RTE cut frisee lettuce	RTE baby lettuce
Filter bags	Blender bag with Lateral filter (VWR 129-0733)	Blender bag with Lateral filter (VWR 129-0733)	Blender bag with Lateral filter (VWR 129-0733)	Blender bag with Lateral filter (VWR 129-0733)	Blender bag with Lateral filter (VWR 129-0733)	Blender bag with Lateral filter (VWR 129-0733)	Blender bag with Lateral filter (VWR 129-0733)	Full filter bags Seward Stomacher 400C Sterile Strainer	Blender bag with Lateral filter (VWR 129-0733)
Paddle Homogenizer	BagMixer SW400 (Interscience)	BagMixer SW400 (Interscience)	Star blender LB 400 (WVR Int.)	Star Blender Digital (WVR Int.)	Laboratory Blender (WVR Int.)	IUL Instrument stomacher, Nr. 2188/480	AES Laboratories Easy Mix	Smasher (AES Laboratoire)	Star Blender Digital (WVR Int.)
Paddle settings	30 sec, default speed	setting 1: 4 beats/s = 240 rpm	maximum speed, no speed regulator, 2x30 sec	2x 30 sec., speed 300 rpm	2x 30 sec., speed 300 rpm	maximum speed (no speed regulator) 2x30 sec	medium speed, 30 s	“Rapide”	2x 30 sec., speed 300 rpm
Beat-beating Homogenizer	Precellys 24 (Bertin Instrument)	FastPrep24 (MPBio)	Tissue Lyzer II (Qiagen)	FastPrep24 (MPBio)	TissueLyser LT (Qiagen)	Mini-Beadbeater 16 (Biospec)	Bead Beater Precellys Evolution (Bertin Technologies)	Precellys 24 (Bertin Instruments)	FastPrep24 (MPBio)
BB Homogenizer setting	6400 rpm/60 seconds	As in SOP	30 hz (1800 rpm/min)	As in SOP	1 min 6400rpm	Maximum speed, no speed regulator (1500 rpm)/ 60 seconds	As in SOP	6400 rpm/60 seconds	As in SOP
DNA extraction kit	DNeasy PowerSoil Kit (Qiagen)	FastDNA™ Spin Kit for Soil (MPBio)	DNeasy PowerSoil Kit (Qiagen)	FastDNA™ Spin Kit for Soil (MPBio)	DNeasy PowerSoil Kit (Qiagen)	FastDNA™ Spin Kit for Soil (MPBio)	FastDNA™ Spin Kit for Soil (MPBio)	DNeasy PowerSoil Kit (Qiagen)	FastDNA™ Spin Kit for Soil (MPBio)
qPCR platform	LightCycler480 (Roche)	7500 Fast Real- time PCR System (Applied Biosystems)	QuantStudio™ 5 Real-Time PCR System (Applied Biosystems)	CFX96 (BioRad)	CFX96 (BioRad)	7500 Fast Real- time PCR System (Applied Biosystems)	CFX96 (BioRad)	LighCycler 480 II (Roche)	LightCycler96 (Roche)
Probes and quenchers	529-HEX-BHQ-1 B1-FAM-BHQ-1 IAC-Cy5-BHQ-2	529-HEX-BHQ-1 B1-FAM-BHQ-1 IAC-Cy5-BHQ-3	529HEX-BHQ-1 B1FAM-BHQ-1 IACCy5-BHQ-2	529-HEX-MGBEQ B1-FAM-MGBEQ IAC-Cy5-MGBEQ	529-HEX-BHQ-1 B1-FAM-BHQ-1 IAC-Cy5-BHQ-3	529-HEX-BHQ-1 B1-FAM-BHQ-1 IAC-Cy5-BHQ-1	529 HEX-BHQ-1 B1 FAM-BHQ-1 IAC Cy5-BHQ-2	529 HEX-BHQ-1 B1 FAM-BHQ-1 IAC Cy5-MGBEQ	529-HEX-MGBEQ B1-FAM-MGBEQ IAC-Cy5-MGBEQ
qPCR MM	Roche LightCycler 480 Probes Master No-ROX	SensiFAST™ Probe Lo-ROX Kit (Bioline)	PerfeCTa qPCR ToughMix Low-ROX (QuantaBio)	SensiFAST™ Probe No-ROX Kit (Bioline)	SensiFAST™ Probe No-ROX Kit (Bioline)	SensiFAST™ Probe Lo-ROX Kit (Bioline)	Brilliant Multiplex QPCR Master Mix (Agilent)	Premix Ex Taq No-ROX (Takara Bio)	SensiFAST™ Probe No-ROX Kit (Bioline)
qPCR setting	As in SOP	As in SOP	Taq polymerase activation time is 2min/95°C; 45 cycles at 95 15 sec ramping rate 2.66; 60°C 40 sec ramping rate 2.12	As in SOP	As in SOP	As in SOP	As in SOP	As in SOP but Taq polymerase activation time is 1min/95°C	As in SOP butTaq polymerase activation time is 5min/95°C; ramping rate activation 4.4
Threshold setting for analysis	Manually_Drag up until the curves get exponential growth	Manually_same threshold (dRN of 0,3) for all all targets and runs.	Automatically	Automatically	Automatically	Manually_Threshold just above the background amplification signal	Manually_Threshold just above the background amplification signal	Automatically	Manually_Threshold just above the background amplification signal

## Sheet: qPCR Results Summary
					LAB-1			LAB-2			LAB-3			LAB-4			LAB-5			LAB-6			LAB-7			LAB-8			LAB-9			Overall
Sample description	Sample name	Gene Name	Dye	Expected Result	Result Toxo1	N° Positive replicates	Mean Cq±SD	Result Toxo2	N° Positive replicates	Mean Cq±SD	Result Toxo3	N° Positive replicates	Mean Cq±SD	Result Toxo4	N° Positive replicates	Mean Cq±SD	Result Toxo5	N° Positive replicates	Mean Cq±SD	Result Toxo6	N° Positive replicates	Mean Cq±SD	Result Toxo7	N° Positive replicates	Mean Cq±SD	Result Toxo8	N° Positive replicates	Mean Cq±SD	Result Toxo9	N° Positive replicates	Mean Cq±SD	POD (%)	SE (%)
standard curve	10000 oocysts eq.	IAC	CY5	POS	NEG	0	0	POS	3	25.81±0.07	POS	3	27.±0.09	POS	3	28.7±0.28	POS	3	14±0.031	POS	3	31.34± 0.13	POS	3	36 ± 0.14	NEG	0	0	POS	3	27.44 ± 0.22
		B1	FAM	POS	POS	3	15.71 ± 0.09	POS	3	15.42±0.07	POS	3	17.1±0.09	POS	3	17.41±0.35	POS	3	15.0±0.091	POS	3	18.01± 0.16	POS	3	17.2 ± 0.09	POS	3	18.21±0.02	POS	3	13.75 ± 0.02
		529RE	HEX	POS	POS	3	10.85 ± 0.25	POS	3	13.18±0.02	POS	3	14.2±0.36	POS	3	14.08±0.17	POS	3	11.8±0.503	POS	3	16.90± 0.20	POS	3	14.7 ± 0.14	POS	3	14.77±0.01	POS	3	10.32 ± 0.01
	1000 oocysts eq.	IAC	CY5	POS	NEG	0	0	POS	3	25.83±0.04	POS	3	26.92±0.15	POS	3	28.44±0.59	POS	3	13.8±0.155	POS	3	30.67± 0.33	POS	3	34.2 ± 0.36	POS	3	25.16±0.05	POS	3	27.27 ± 0.11
		B1	FAM	POS	POS	3	18.69 ± 0.13	POS	3	18.6±0.08	POS	3	20.63±0.08	POS	3	20.77±0.63	POS	3	18.9±0.062	POS	3	21.22± 0.10	POS	3	20.8 ± 0.02	POS	3	21.85±0.09	POS	3	17.17 ± 0.08
		529RE	HEX	POS	POS	3	13.96 ± 0.17	POS	3	16.35±0.08	POS	3	17.91±0.30	POS	3	17.57±0.51	POS	3	15.9±0.068	POS	3	20.07± 0.12	POS	3	18.3 ± 0.02	POS	3	18.41±0.13	POS	3	14.03 ± 0.09
	100 oocysts eq.	IAC	CY5	POS	NEG	0	0	POS	3	26.01±0.07	POS	3	27.±0.02	POS	3	27.94±0.22	POS	3	14.0±0.131	POS	3	30.20± 0.07	POS	3	33.3 ± 0.08	POS	3	26.92±0.02	POS	3	27.47 ± 0.07
		B1	FAM	POS	POS	3	22.08±0.03	POS	3	22.06±0.23	POS	3	23.62±0.16	POS	3	24.00±0.18	POS	3	21.5±0.075	POS	3	24.83± 0.18	POS	3	24.4 ± 0.02	POS	3	25.25±0.07	POS	3	20.42 ± 0.10
		529RE	HEX	POS	POS	3	17.18±0.02	POS	3	19.56±0.17	POS	3	20.92±0.66	POS	3	20.67±0.18	POS	3	18.4±0.092	POS	3	23.62± 0.27	POS	3	21.7 ± 0.01	POS	3	21.82±0.06	POS	3	17.15 ± 0.09
	10 oocysts eq.	IAC	CY5	POS	NEG	3	27.77±0.10	POS	3	25.99±0.07	POS	3	26.9±0.15	POS	3	28.03±0.15	POS	3	13.9±0.149	POS	3	30.41± 0.05	POS	3	33.6 ± 0.18	POS	3	27.82±0.06	POS	3	27.95 ± 0.43
		B1	FAM	POS	POS	3	25.27±0.06	POS	3	25.19±0.15	POS	3	27.48±0.13	POS	3	27.18±0.41	POS	3	24.6±0.242	POS	3	28.19± 0.17	POS	3	27.7 ± 0.03	POS	3	28.23±0.12	POS	3	24.12 ± 0.07
		529RE	HEX	POS	POS	3	20.44±0.16	POS	3	22.98±0.12	POS	3	24.78±0.20	POS	3	23.96±0.25	POS	3	21.5±0.230	POS	3	26.94± 0.49	POS	3	25.1 ± 0.09	POS	3	24.80±0.03	POS	3	20.82 ± 0.22
	1 oocysts eq.	IAC	CY5	POS	POS	3	30.33±0.03	POS	3	26.16±0.04	POS	3	26.85±0.12	POS	3	27.89±0.23	POS	3	23.9±0.109	POS	3	30.68± 0.15	POS	3	33.2 ± 0.15	POS	3	28.74±0.01	POS	3	28.56 ± 0.21
		B1	FAM	POS	POS	3	28.65±0.28	POS	3	28.57±0.4	POS	3	30.92±0.42	POS	3	30.29±0.23	POS	3	28.5±0.298	POS	3	31.72± 0.30	POS	3	31.5 ± 0.31	POS	3	32.30±0.10	POS	3	27.46 ± 0.13
		529RE	HEX	POS	POS	3	23.98±0.27	POS	3	26.55±0.39	POS	3	27.88±0.44	POS	3	27.16±0.26	POS	3	25.1±0.119	POS	3	31.09± 0.73	POS	3	28.8 ± 0.12	POS	3	28.12±0.25	POS	3	24.24 ± 0.14
	0.1 oocysts eq.	IAC	CY5	POS	POS	3	30.95±0.03	POS	3	26.06±0.13	POS	3	26.69±0.21	POS	3	28.01±0.04	POS	3	13.9±0.251	POS	3	30.89± 0.25	POS	3	33.8 ± 0.31	POS	3	29.08±0.04	POS	3	27.59 ± 0.33
		B1	FAM	POS	POS	3	31.54±0.48	POS	3	32.19±0.78	POS	3	34.04±0.40	POS	3	35.02±1.62	POS	3	33.7±1.248	POS	2	35.38± 2.30	POS	3	35 ± 0.55	POS	3	36.58±3.04	POS	3	31.09 ± 0.26
		529RE	HEX	POS	POS	3	27.68±0.32	POS	3	29.32±0.25	POS	3	30.56±0.14	POS	3	31.84±1.51	POS	3	29.5±0.972	POS	3	35.70± 0.87	POS	3	33 ± 0.29	POS	3	30.61±0.19	POS	3	28.64 ± 0.11
	0.01 oocysts eq.	IAC	CY5	POS	POS	3	31.21±0.02	POS	3	26.03±0.12	POS	3	26.87±0.34	POS	3	28.23±0.19	POS	3	13.8±0.099	POS	3	31.80± 1.54	POS	3	33.3 ± 0.33	POS	3	29.15±0.01	POS	3	28.66 ± 0.20
		B1	FAM	POS	POS	1	34.99	POS	2	35.53±0.17	POS	2	35.77±1.04	POS	2	37.12±2.59	POS	2	33.9±3.414	NEG	0	0	POS	2	36.7 ± 0.02	POS	2	36.82±1.27	POS	2	35.12 ± 3.45
		529RE	HEX	POS	POS	3	29.78±1.80	POS	3	33.03±2.53	POS	3	33.54±0.57	POS	1	33.12	POS	3	31.9±1.207	NEG	0	0	POS	2	34 ± 0.8	POS	1	36.35	POS	2	31.52 ± 3.49
	CTRL (salad matrix)	IAC	CY5	POS	POS	3	31.47±0.05	POS	3	27.87±0.13	POS	3	27.69±0.10	POS	3	27.62±0.1	POS	3	14.0±0.191	POS	3	30.51± 0.12	POS	3	36.8 ± 2.34	POS	3	28.76±0.08	POS	3	27.71 ± 0.37
		B1	FAM	NEG	NEG	0	0	NEG	0	0	NEG	0	0	NEG	0	0	NEG	0	0	NEG	0	0	NEG	0	0	NEG	0	0	NEG	0	0
		529RE	HEX	NEG	NEG	0	0	NEG	0	0	NEG	0	0	NEG	0	0	NEG	0	0	NEG	0	0	NEG	0	0	NEG	0	0	NEG	0	0
CTRL no oocysts to be spiked on salad	Panel 1.1	IAC	CY5	POS	POS	3	31.56±0.16	POS	3	26.04±0.09	POS	3	27.4±0.16	POS	3	27.96±0.1	POS	3	13.9±0.265	POS	3	30.59± 0.34	POS	3	33.4 ± 0.37	POS	3	28.76±0.06	POS	3	27.99 ± 0.28	27	100 (9/9)	100 (27/27)
		B1	FAM	NEG	NEG	0	0	NEG	0	0	NEG	0	0	NEG	0	0	NEG	0	0	NEG	0	0	NEG	0	0	NEG	0	0	NEG	0	0	0	0 (0/9)
		529RE	HEX	NEG	NEG	0	0	NEG	0	0	NEG	0	0	NEG	0	0	NEG	0	0	NEG	0	0	NEG	0	0	NEG	0	0	NEG	0	0	0	0 (0/9)
10 oocysts to be spiked on salad	Panel 1.2	IAC	CY5	POS	POS	3	31.57±0.02	POS	3	25.93±0.12	POS	3	27.38±0.06	POS	3	27.88±0.05	POS	3	13.4±1.264	POS	3	30.44± 0.08	POS	3	34.1 ± 0.99	POS	3	28.82±0.08	POS	3	28.15 ± 0.15	54	100 (18/18)
		B1	FAM	POS	NEG	0	0	POS	3	33.34±1.26	NEG	0	0	POS	3	35.31±0.38	NEG	0	0	POS	3	35.75± 1.14	POS	3	35.9 ± 1.37	POS	2	36.03±0.32	POS	3	31.10 ± 0.14	34
		529RE	HEX	POS	POS	2	32.74±2.37	POS	3	30.06±0.2	NEG	0	0	POS	3	31.85±0.24	NEG	0	0	POS	3	35.29± 0.63	POS	3	32.3 ± 1.49	POS	3	30.84±0.28	POS	3	25.75 ± 0.09	41
10 oocysts to be spiked on salad	Panel 1.3	IAC	CY5	POS	POS	3	31.60±0.06	POS	3	26.02±0.11	POS	3	27.43±0.10	POS	3	27.9±0.06	POS	3	12.6±2.123	POS	3	30.60± 0.15	POS	3	33.2 ± 0.64	POS	3	28.66±0.02	POS	3	27.81 ± 0.44
		B1	FAM	POS	NEG	0	0	POS	3	33.53±0.22	POS	1	36.77±NA	POS	3	31.17±0.19	POS	1	36.7	POS	2	35.35± 0.81	POS	2	35.3 ± 0.06	POS	2	34.40±2.37	POS	3	31.56 ± 1.74
		529RE	HEX	POS	NEG	0	0	POS	3	30.02±0.75	NEG	0	0	POS	3	27.57±0.04	POS	3	38.1±0.910	POS	3	33.98± 0.81	POS	3	33.8 ± 0.57	POS	3	29.37±0.14	POS	3	25.45 ± 1.25
100 oocysts to be spiked on salad	Panel 1.4	IAC	CY5	POS	POS	3	31.40±0.13	POS	3	25.99±0.14	POS	3	27.57±0.18	POS	3	27.7±0.28	POS	3	13.9±0.297	POS	3	30.34± 0.23	POS	3	33.3 ± 0.06	POS	3	28.21±0.06	POS	3	27.97 ± 0.54	54
		B1	FAM	POS	POS	1	36.17±0.00	POS	3	29.5±0.46	POS	3	35.24±0.48	POS	3	34.71±1.13	POS	1	36	POS	3	32.50± 0.11	POS	3	33.7 ± 0.28	POS	3	31.86±0.14	POS	3	28.36 ± 1.46	45
		529RE	HEX	POS	NEG	0	0	POS	3	26.41±0.15	POS	3	31.27±0.74	POS	3	31.29±0.35	POS	3	32.7±0.468	POS	3	31.31± 0.15	POS	3	29.8 ± 0.3	POS	3	27.33±0.15	POS	3	23.45 ± 0.83	51
100 oocysts to be spiked on salad	Panel 1.5	IAC	CY5	POS	POS	3	31.35±0.12	POS	3	25.96±0.14	POS	3	27.58±0.05	POS	3	27.71±0.22	POS	3	11.2±4.600	POS	3	30.26± 0.23	POS	3	33.1 ± 0.36	POS	3	28.14±0.09	POS	3	28.06 ± 0.17	54
		B1	FAM	POS	POS	1	36.78±0.00	POS	3	29.7±0.12	POS	3	34.86±0.74	POS	3	31.78±0.19	POS	3	34.2±0.70	POS	3	33.07± 0.27	NEG	0	0	POS	3	31.76±0.08	POS	3	27.38 ± 0.18	22
		529RE	HEX	POS	POS	3	31.12±1.14	POS	3	27.47±0.14	POS	3	30.76±0.44	POS	3	28.15±0.21	POS	3	30±0.403	POS	3	31.64± 0.04	POS	3	32.6 ± 0.3	POS	3	27.08±0.13	POS	3	22.20 ± 0.57	27
CTRL pellet no oocyst	Panel 2.1	IAC	CY5	POS	POS	3	31.67±0.02	POS	3	26.05±0.07	POS	3	27.53±0.03	POS	3	27.92±0.20	POS	3	13.8±0.095	POS	3	30.93± 0.35	POS	3	33.3 ± 0.1	POS	3	28.97±0.07	POS	3	28.24 ± 0.23	54
		B1	FAM	NEG	NEG	0	0	NEG	0	0	NEG	0	0	NEG	0	0	NEG	0	0	NEG	0	0	NEG	0	0	NEG	0	0	NEG	0	0	26
		529RE	HEX	NEG	NEG	0	0	NEG	0	0	NEG	0	0	NEG	0	0	NEG	0	0	NEG	0	0	NEG	0	0	NEG	0	0	NEG	0	0	27
pellet 10 oocysts	Panel 2.2	IAC	CY5	POS	POS	3	31.43±0.14	POS	3	26.02±0.17	POS	3	27.81±0.05	POS	3	27.72±0.06	POS	3	13.8±0.255	POS	3	30.90± 0.02	POS	3	33 ± 0.25	POS	3	28.79±0.05	POS	3	27.43 ± 1.04	54
		B1	FAM	POS	POS	3	32.78±0.17	POS	3	31.04±1.14	POS	3	35.55±0.77	POS	3	33.82±0.7	POS	3	36.1±2.116	POS	3	34.94± 0.57	POS	3	34.2 ± 0.46	POS	2	38.62±1.95	POS	3	29.99 ± 0.41	46
		529RE	HEX	POS	POS	3	28.21±0.05	POS	3	27.12±0.07	POS	3	31.68±0.51	POS	3	29.4±0.3	POS	3	33.6±0.650	POS	3	33.66± 0.20	POS	3	31 ± 0.08	POS	3	29.93±0.24	POS	3	25.22 ± 0.86	51
pellet 10 oocysts	Panel 2.3	IAC	CY5	POS	POS	3	31.47±0.03	POS	3	26.07±0.08	POS	3	27.63±0.19	POS	3	28.05±0.09	POS	3	13.8±0.400	POS	3	30.87± 0.09	POS	3	33 ± 0.45	POS	3	28.86±0.00	POS	3	27.48 ± 0.52
		B1	FAM	POS	POS	3	32.50±0.41	POS	3	32.63±1.14	POS	1	38.67	POS	3	33.82±0.36	NEG	0	0	POS	1	39.02± 1.68	POS	3	35 ± 1.82	POS	3	36.08±2.97	POS	3	29.67 ± 1.45
		529RE	HEX	POS	POS	3	27.40±0.21	POS	3	29.19±0.34	POS	3	35.57±1.43	POS	3	30.51±0.28	NEG	0	0	POS	3	34.06± 0.68	POS	3	31.4 ± 0.54	POS	3	30.15±0.56	POS	3	25.47 ± 0.80
pellet 100 oocysts	Panel 2.4	IAC	CY5	POS	POS	3	30.99±0.24	POS	3	26±0.06	POS	3	27.48±0.11	POS	3	27.82±0.24	POS	3	13.7±0.176	POS	3	30.62± 0.10	POS	3	33.2 ± 0.17	POS	3	28.13±0.06	POS	3	27.38 ± 0.74	54
		B1	FAM	POS	POS	3	29.14±0.19	POS	3	27.9±0.1	POS	3	32.49±0.37	POS	3	29.9±0.38	POS	2	36.1±2.747	POS	3	31.73± 0.45	POS	3	31.3 ± 0.08	POS	3	30.53±0.15	POS	3	26.09 ± 1.24	53
		529RE	HEX	POS	POS	3	24.10±0.42	POS	3	24.16±0.05	POS	3	27.98±0.40	POS	3	25.72±0.27	POS	3	35±4.886	POS	3	29.63± 0.09	POS	3	28 ± 0.18	POS	3	26.16±0.05	POS	3	21.94 ± 1.02	54
pellet 100 oocysts	Panel 2.5	IAC	CY5	POS	POS	3	30.80±0.04	POS	3	26.04±0.07	POS	3	27.55±0.20	POS	3	27.93±0.01	POS	3	14±0.164	POS	3	30.79± 0.12	POS	3	33 ± 0.29	POS	3	28.22±0.03	POS	3	27.72 ± 0.21
		B1	FAM	POS	POS	3	29.24±0.07	POS	3	27.7±0.1	POS	3	32.19±0.64	POS	3	30.03±0.03	POS	3	31.2±0.547	POS	3	32.19± 0.61	POS	3	31.3 ± 0.06	POS	3	30.75±0.08	POS	3	26.49 ± 0.21
		529RE	HEX	POS	POS	3	24.10±0.17	POS	3	23.86±0.04	POS	3	27.24±0.13	POS	3	25.75±0.15	POS	3	28.3±0.520	POS	3	30.47± 0.18	POS	3	27.7 ± 0.07	POS	3	26.46±0.07	POS	3	21.85 ± 0.21
CTRL DNA no Toxoplasma	Panel 3.1	IAC	CY5	POS	POS	3	31.19±0.06	POS	3	26.05±0.05	POS	3	27.43±0.10	POS	3	27.95±0.17	POS	3	13.1±1.737	POS	3	30.97± 0.12	POS	3	33.4 ± 0.38	POS	3	28.99±0.08	POS	3	28.05 ± 0.38	27	100 (9/9)
		B1	FAM	NEG	NEG	0	0	NEG	0	0	NEG	0	0	NEG	0	0	NEG	0	0	NEG	0	0	NEG	0	0	NEG	0	0	NEG	0	0	0	0 (0/9)
		529RE	HEX	NEG	NEG	0	0	NEG	0	0	NEG	0	0	NEG	0	0	NEG	0	0	NEG	0	0	NEG	0	0	NEG	0	0	NEG	0	0	0	0 (0/9)
DNA from 10 oocysts	Panel 3.2	IAC	CY5	POS	POS	3	30.89±0.03	POS	3	25.91±0.08	POS	3	27.48±0.07	POS	3	27.96±0.15	POS	3	14.2±0.204	POS	3	30.77± 0.16	POS	3	33.4 ± 0.29	POS	3	28.62±0.04	POS	3	27.72 ± 0.58	27	100 (9/9)
		B1	FAM	POS	POS	3	31.86±0.26	POS	3	30.76±0.25	POS	3	32.72±0.20	POS	3	32.95±0.65	POS	3	33.1±0.387	POS	3	33.66± 0.18	POS	3	32.9 ± 0.55	POS	3	33.04±0.37	POS	3	30.90 ± 1.61	27	100 (9/9)
		529RE	HEX	POS	POS	3	26.36±0.54	POS	3	27.36±0.11	POS	3	28.33±0.12	POS	3	28.83±0.35	POS	3	28.3±0.232	POS	3	32.18± 0.39	POS	3	29.7 ± 0.14	POS	3	27.99±0.18	POS	3	26.01 ± 0.91	27	100 (9/9)
DNA from 100 oocysts	Panel 3.3	IAC	CY5	POS	POS	3	30.65±0.07	POS	3	25.87±0.08	POS	3	27.57±0.07	POS	3	27.85±0.24	POS	3	14.0±0.199	POS	3	30.53± 0.04	POS	1	33.9	POS	3	28.10±0.01	POS	3	28.11 ± 0.24	25	100 (9/9)
		B1	FAM	POS	POS	3	29.58±0.18	POS	3	28.59±0.16	POS	3	30.23±0.08	POS	3	30.7±0.2	POS	3	29.9±0.172	POS	3	31.08± 0.09	POS	1	30.7	POS	3	30.60±0.09	POS	3	27.39 ± 0.08	25	100 (9/9)
		529RE	HEX	POS	POS	3	24.11±0.12	POS	3	25.13±0.13	POS	3	26.02±0.13	POS	3	26.51±0.17	POS	3	25.6±0.157	POS	3	29.59± 0.40	POS	1	27.3	POS	3	25.99±0.09	POS	3	22.45 ± 0.11	25	100 (9/9)
False Negative	Allarming Result (e.g. low number of positive replicates)

## Sheet: Overall sensitivity and probabi
Sample description	Sample name	Gene Name	Dye	POD (%)	SE (%)
CTRL no oocysts to be spiked on salad	Panel 1.1	IAC	CY5	100 (27/27)	100 (9/9)
		B1	FAM	0 (0/27)	0 (0/9)
		529RE	HEX	0 (0/27)	0 (0/9)
10 oocysts to be spiked on salad	Panel 1.2 and 1.3	IAC	CY5	100 (54/54)	100 (18/18)
		B1	FAM	63 (34/54)	78 (14/18)
		529RE	HEX	76 (41/54)	78 (14/18)
100 oocysts to be spiked on salad	Panel 1.4 and 1.5	IAC	CY5	100 (54/54)	100 (18/18)
		B1	FAM	83 (45/54)	94 (17/18)
		529RE	HEX	94 (51/54)	94 (17/18)
CTRL pellet no oocyst	Panel 2.1	IAC	CY5	100 (27/27)	100 (9/9)
		B1	FAM	0 (0/27)	0 (0/9)
		529RE	HEX	0 (0/27)	0 (0/9)
pellet 10 oocysts	Panel 2.2 and 2.3	IAC	CY5	100 (54/54)	100 (18/18)
		B1	FAM	85 (46/54)	94 (17/18)
		529RE	HEX	94 (51/54)	94 (17/18)
pellet 100 oocysts	Panel 2.4 and 2.5	IAC	CY5	100 (54/54)	100 (18/18)
		B1	FAM	98(53/54)	100 (18/18)
		529RE	HEX	100 (54/54)	100 (18/18)
CTRL DNA no Toxoplasma	Panel 3.1	IAC	CY5	100 (27/27)	100 (9/9)
		B1	FAM	0 (0/27)	0 (0/9)
		529RE	HEX	0 (0/27)	0 (0/9)
DNA from 10 oocysts	Panel 3.2	IAC	CY5	100 (27/27)	100 (9/9)
		B1	FAM	100 (27/27)	100 (9/9)
		529RE	HEX	100 (27/27)	100 (9/9)
DNA from 100 oocysts	Panel 3.3	IAC	CY5	93 (25/27)	100 (9/9)
		B1	FAM	93 (25/27)	100 (9/9)
		529RE	HEX	93 (25/27)	100 (9/9)
